# Supplementary material for: Metagenomic insights into the diversity of carbohydrate-degrading enzymes in the yak fecal microbial community
Source: BMC Microbiol. 2020 Oct 10;20:302. doi: 10.1186/s12866-020-01993-3 (PMC7547465; doi:10.1186/s12866-020-01993-3)
Supplement: Supplementary file 1 — Additional file 1. Information on the sampling and sequencing of yak feces collected in this study. [file 12866_2020_1993_MOESM1_ESM.xlsx]

## Sheet: Additional file 1
Additional file 1 - Information on the sampling and sequencing of yak feces collected in this study.
Sample ID	Date	Location	Coordinates	Elevation (m)	Sex	Total reads*	Total bases*
MB6_4	2019-07-26	Xizang, China	31°24'N, 90°0'E	4715	Female	51444302	15217071353
MB6_5	2019-07-26	Xizang, China	31°24'N, 90°0'E	4715	Female	55072435	16183858329
MC6_2	2019-08-01	Xizang, China	31°20'N, 96°56'E	3250	Female	77857054	23028317170
MC6_3	2019-08-01	Xizang, China	31°20'N, 96°56'E	3250	Female	66353365	19652684752
MC6_4	2019-08-01	Xizang, China	31°20'N, 96°56'E	3250	Female	61349731	18174803254
*The digits denote the number of reads and bases after quality trimming and host removal.
