# Supplementary material for: Metagenomic insights into the diversity of carbohydrate-degrading enzymes in the yak fecal microbial community
Source: BMC Microbiol. 2020 Oct 10;20:302. doi: 10.1186/s12866-020-01993-3 (PMC7547465; doi:10.1186/s12866-020-01993-3)
Supplement: Supplementary file 2 — Additional file 2. Summary of COG functional classification of the protein-coding genes in the assembled metagenome. [file 12866_2020_1993_MOESM2_ESM.xlsx]

## Sheet: Additional file 2
Additional file 2 - Summary of COG functional classification of the protein-coding genes in the assembled metagenome.
ID	COG category	Number of genes	Percent (%)
Information storage and processing
J	Translation, ribosomal structure and biogenesis	246938	5.4
A	RNA processing and modification	196	0
K	Transcription	101599	2.2
L	Replication, recombination and repair	176695	3.9
B	Chromatin structure and dynamics	72	0
Cellular processes and signaling
D	Cell cycle control, cell division, chromosome partitioning	37608	0.8
M	Cell wall/membrane/envelope biogenesis	163423	3.6
N	Cell motility	11446	0.3
Z	Cytoskeleton	246	0
O	Posttranslational modification, protein turnover, chaperones	111869	2.4
T	Signal transduction mechanisms	68503	1.5
U	Intracellular trafficking, secretion, and vesicular transport	23294	0.5
V	Defense mechanisms	70947	1.6
W	Extracellular structures	304	0
Metabolism
C	Energy production and conversion	114970	2.5
E	Amino acid transport and metabolism	160095	3.5
F	Nucleotide transport and metabolism	81463	1.8
G	Carbohydrate transport and metabolism	213639	4.7
H	Coenzyme transport and metabolism	78303	1.7
I	Lipid transport and metabolism	68651	1.5
P	Inorganic ion transport and metabolism	81399	1.8
Q	Secondary metabolites biosynthesis, transport and catabolism	12100	0.3
Poorly characterized
R	General function prediction only	195840	4.3
S	Function unknown	103654	2.3
Mobile genetic element
X	Mobilome: prophages, transposons	33795	0.7
Multiple COG categories
MCC	Multiple COG categories	206265	4.5
Not in COG
-	Not in COG	2207243	48.3
