# Supplementary material for: Metagenomic insights into the diversity of carbohydrate-degrading enzymes in the yak fecal microbial community
Source: BMC Microbiol. 2020 Oct 10;20:302. doi: 10.1186/s12866-020-01993-3 (PMC7547465; doi:10.1186/s12866-020-01993-3)
Supplement: Supplementary file 3 — Additional file 3. Taxonomic annotation of the yak fecal microbial community. The percentages of estimated taxa from the phylum level to the genus level in the community are shown for individual samples and pooled data. [file 12866_2020_1993_MOESM3_ESM.xlsx]

## Sheet: Additional file 3
Additional file 3 - Taxonomic annotation of the yak fecal microbial community. The percentages of estimated taxa from the phylum level to the genus level in the community are shown for individual samples and pooled data.
Rank	Taxon	Pooled data	MB6_4	MB6_5	MC6_2	MC6_3	MC6_4
Phylum	Firmicutes	51.8563	49.6989	46.7826	53.6923	52.0638	55.6985
	Bacteroidetes	23.8437	26.2016	24.1267	22.7318	24.7802	21.9788
	Proteobacteria	7.32239	7.18598	7.37415	7.38412	7.43071	7.20205
	Actinobacteria	3.95553	3.72798	3.81165	4.11386	3.93797	4.09942
	Euryarchaeota	2.96173	2.97566	7.04003	2.1928	1.69726	1.61576
	Spirochaetes	1.57622	1.75606	1.72	1.52974	1.49069	1.44411
	Tenericutes	0.965747	0.961371	1.043	0.989922	0.928675	0.910468
	Verrucomicrobia	0.758431	0.694274	0.929324	0.513483	1.17634	0.521771
	Fusobacteria	0.647292	0.640297	0.641995	0.65982	0.639397	0.650839
	Cyanobacteria	0.57668	0.568903	0.583434	0.595674	0.574193	0.556596
	Chloroflexi	0.450922	0.430855	0.442519	0.48109	0.434901	0.455181
	Lentisphaerae	0.390173	0.445539	0.454944	0.378228	0.334028	0.359849
	Planctomycetes	0.305428	0.29845	0.317011	0.312584	0.299197	0.298859
	Thermotogae	0.294837	0.298127	0.297616	0.304391	0.282533	0.290834
	Fibrobacteres	0.191753	0.16179	0.240487	0.203941	0.178599	0.172844
	Synergistetes	0.191716	0.189949	0.186924	0.19824	0.186536	0.194902
	Deinococcus-Thermus	0.164135	0.160823	0.163766	0.16718	0.163318	0.164387
	Chlorobi	0.152464	0.161725	0.160516	0.151195	0.148454	0.143291
	Acidobacteria	0.147228	0.145185	0.14867	0.150911	0.142389	0.148255
	Aquificae	0.11363	0.117065	0.118171	0.11448	0.108661	0.110899
	Candidatus Saccharibacteria	0	0	0.14332	0	0	0
	Other classified taxa	0.84322	0.843933	0.797772	0.862918	0.785834	0.792282
	Unclassified	2.29044	2.33549	2.47542	2.27137	2.21631	2.19012
Class	Clostridia	39.6436	38.1052	35.2905	41.3618	39.9831	42.3306
	Bacteroidia	18.777	20.6532	18.7359	17.8033	19.8044	17.3406
	Bacilli	7.99939	7.43357	7.44644	7.99804	7.89973	9.07344
	Gammaproteobacteria	2.76215	2.74664	2.80366	2.77973	2.73483	2.74573
	Actinobacteria	2.37423	2.27185	2.28057	2.45251	2.36722	2.45499
	Flavobacteriia	2.33666	2.58429	2.49286	2.27189	2.29552	2.11196
	Methanobacteria	2.33084	2.31417	6.35378	1.56706	1.10783	1.00976
	Alphaproteobacteria	1.75579	1.69926	1.7441	1.76974	1.87715	1.66899
	Spirochaetia	1.57622	1.75606	1.72	1.52974	1.49069	1.44411
	Coriobacteriia	1.47853	1.35541	1.42828	1.55588	1.47012	1.541
	Negativicutes	1.46731	1.40756	1.37534	1.48892	1.50757	1.53025
	Cytophagia	1.19565	1.30061	1.27913	1.16315	1.16895	1.10109
	Deltaproteobacteria	1.13617	1.10259	1.13841	1.14484	1.15892	1.12798
	Betaproteobacteria	1.02424	0.975591	1.01186	1.0419	1.03229	1.04616
	Erysipelotrichia	0.924319	0.943405	0.910199	0.94269	0.914276	0.908729
	Tissierellia	0.824121	0.824484	0.805523	0.857071	0.791727	0.83397
	Mollicutes	0.76807	0.768581	0.832345	0.785679	0.740101	0.718612
	Sphingobacteriia	0.678939	0.738557	0.712483	0.659844	0.671222	0.630429
	Fusobacteriia	0.647292	0.640297	0.641995	0.65982	0.639397	0.650839
	Verrucomicrobiae	0.509104	0.454284	0.65279	0.256848	0.940191	0.283721
	Epsilonproteobacteria	0.399021	0.41355	0.42186	0.402889	0.385544	0.375981
	Lentisphaeria	0.390173	0.445539	0.454944	0.378228	0.334028	0.359849
	Chitinophagia	0.389974	0.424461	0.409608	0.379469	0.383475	0.363189
	Thermotogae	0.294837	0.298127	0.297616	0.304391	0.282533	0.290834
	Methanomicrobia	0.258523	0.266182	0.283771	0.257088	0.240427	0.250526
	Planctomycetia	0.22669	0.217946	0.232826	0.233865	0.225477	0.221122
	Anaerolineae	0.213905	0.198028	0.202828	0.234857	0.206779	0.218929
	Fibrobacteria	0.191753	0.16179	0.240487	0.203941	0.178599	0.172844
	Synergistia	0.191716	0.189949	0.186924	0.19824	0.186536	0.194902
	Deinococci	0.164135	0.160823	0.163766	0.16718	0.163318	0.164387
	Chlorobia	0.152464	0.161725	0.160516	0.151195	0.148454	0.143291
	Thermoplasmata	0.147083	0.164944	0.166199	0.140994	0.134528	0.135764
	Aquificae	0.11363	0.117065	0.118171	0.11448	0.108661	0.110899
	Opitutae	0.113463	0.112441	0.120092	0.116298	0.109216	0.109457
	Acidobacteriia	0.113271	0.112952	0.114175	0.115596	0.109261	0.114112
	Other classified taxa	1.58124	1.60873	1.64416	1.61067	1.51217	1.53895
	Unclassified	4.84847	4.87021	5.12594	4.90023	4.69571	4.68195
Order	Clostridiales	38.1543	36.597	33.8117	39.8151	38.5734	40.8346
	Bacteroidales	18.0939	19.8846	17.9831	17.1522	19.1339	16.739
	Bacillales	5.284	4.86251	4.86448	5.21235	5.08969	6.30389
	Lactobacillales	2.65727	2.51459	2.52415	2.72547	2.75322	2.71093
	Flavobacteriales	2.33666	2.58429	2.49286	2.27189	2.29552	2.11196
	Methanobacteriales	2.33084	2.31417	6.35378	1.56706	1.10783	1.00976
	Spirochaetales	1.44518	1.6225	1.58632	1.39713	1.3656	1.31322
	Cytophagales	1.19565	1.30061	1.27913	1.16315	1.16895	1.10109
	Thermoanaerobacterales	1.03229	1.05058	1.02722	1.07101	0.971088	1.03829
	Erysipelotrichales	0.924319	0.943405	0.910199	0.94269	0.914276	0.908729
	Eggerthellales	0.807538	0.74869	0.791999	0.847812	0.799377	0.830204
	Tissierellales	0.769529	0.768775	0.752161	0.800243	0.740346	0.778593
	Sphingobacteriales	0.678939	0.738557	0.712483	0.659844	0.671222	0.630429
	Burkholderiales	0.664855	0.624092	0.651978	0.67613	0.673804	0.68744
	Rhizobiales	0.658704	0.617573	0.635721	0.682397	0.715345	0.625088
	Coriobacteriales	0.651928	0.588352	0.617093	0.68885	0.652079	0.691027
	Selenomonadales	0.650967	0.653004	0.625878	0.664722	0.635332	0.671042
	Fusobacteriales	0.647292	0.640297	0.641995	0.65982	0.639397	0.650839
	Marinilabiliales	0.623058	0.702843	0.687163	0.594058	0.610772	0.547427
	Enterobacterales	0.529358	0.500788	0.538033	0.529349	0.516948	0.558905
	Micrococcales	0.525649	0.498343	0.523663	0.534813	0.517965	0.547329
	Verrucomicrobiales	0.509104	0.454284	0.65279	0.256848	0.940191	0.283721
	Veillonellales	0.42458	0.405897	0.407856	0.445639	0.416354	0.437999
	Corynebacteriales	0.402158	0.386964	0.387598	0.413543	0.404324	0.411634
	Victivallales	0.390173	0.445539	0.454944	0.378228	0.334028	0.359849
	Chitinophagales	0.389974	0.424461	0.409608	0.379469	0.383475	0.363189
	Acidaminococcales	0.379591	0.336695	0.329862	0.366059	0.443517	0.409122
	Acholeplasmatales	0.377788	0.369332	0.386232	0.384376	0.378965	0.368142
	Alteromonadales	0.367274	0.373414	0.372622	0.371038	0.360539	0.359827
	Campylobacterales	0.362897	0.376839	0.384902	0.365612	0.350551	0.341312
	Bifidobacteriales	0.347983	0.326962	0.319227	0.364757	0.353371	0.364943
	Pseudomonadales	0.332679	0.330576	0.338085	0.3339	0.336004	0.324675
	Desulfovibrionales	0.318827	0.298364	0.307028	0.306019	0.361518	0.317311
	Halanaerobiales	0.30026	0.301101	0.297008	0.312886	0.288671	0.299145
	Streptomycetales	0.300101	0.287114	0.282774	0.311942	0.300735	0.311215
	Rhodobacterales	0.298921	0.293976	0.302609	0.297846	0.310868	0.288572
	Rhodospirillales	0.264309	0.255495	0.268635	0.258526	0.288043	0.250029
	Desulfuromonadales	0.253574	0.252289	0.260141	0.259104	0.245454	0.250617
	Mycoplasmatales	0.250007	0.249724	0.294591	0.254136	0.231611	0.225098
	Sphingomonadales	0.237605	0.23336	0.235301	0.23928	0.247471	0.230788
	Planctomycetales	0.22669	0.217946	0.232826	0.233865	0.225477	0.221122
	Synechococcales	0.21669	0.214499	0.219713	0.220785	0.214864	0.212767
	Anaerolineales	0.213905	0.198028	0.202828	0.234857	0.206779	0.218929
	Actinomycetales	0.209773	0.200976	0.199148	0.219328	0.208224	0.216521
	Myxococcales	0.209166	0.203584	0.210476	0.215758	0.206551	0.207389
	Desulfobacterales	0.195999	0.190903	0.199952	0.201485	0.190301	0.196079
	Vibrionales	0.194107	0.194414	0.192455	0.196825	0.194087	0.191998
	Fibrobacterales	0.191753	0.16179	0.240487	0.203941	0.178599	0.172844
	Synergistales	0.191716	0.189949	0.186924	0.19824	0.186536	0.194902
	Oceanospirillales	0.18994	0.188884	0.191064	0.193249	0.189608	0.186126
	Propionibacteriales	0.187332	0.184952	0.179042	0.196127	0.182123	0.191377
	Thermotogales	0.171233	0.172404	0.171866	0.176498	0.16499	0.169797
	Chromatiales	0.158289	0.154983	0.161735	0.160626	0.156346	0.157212
	Methanosarcinales	0.152764	0.151171	0.159737	0.157834	0.145971	0.148876
	Chlorobiales	0.152464	0.161725	0.160516	0.151195	0.148454	0.143291
	Xanthomonadales	0.150593	0.147463	0.153094	0.151618	0.15305	0.14718
	Pasteurellales	0.142646	0.144756	0.14485	0.144434	0.13861	0.140971
	Neisseriales	0.140024	0.136101	0.137834	0.142892	0.141379	0.140332
	Entomoplasmatales	0.136378	0.145693	0.146742	0.142995	0.12608	0.122064
	Legionellales	0.135876	0.137992	0.137419	0.133511	0.136645	0.134816
	Nostocales	0.119252	0.119531	0.121261	0.12297	0.119829	0.112068
	Thiotrichales	0.116266	0.122071	0.122849	0.114833	0.113357	0.110358
	Nitrosomonadales	0.107401	0.105449	0.108952	0.107959	0.106637	0.107798
	Pseudonocardiales	0.106499	0.102304	0.101504	0.109007	0.108151	0.109646
	Methanomicrobiales	0	0	0.102674	0	0	0
	Other classified taxa	3.68529	3.73599	3.69934	3.73681	3.57193	3.59534
	Unclassified	5.12788	5.15856	5.41175	5.17712	4.96371	4.96322
Family	Lachnospiraceae	11.6868	10.8678	10.0172	12.5709	11.9376	12.5075
	Ruminococcaceae	6.85	6.65423	5.87774	7.10834	6.7742	7.63875
	Bacteroidaceae	6.47883	6.93711	6.25779	5.98519	7.41627	5.90553
	Clostridiaceae	5.56191	5.32687	5.29291	5.72759	5.66717	5.68447
	Prevotellaceae	2.82097	3.01857	2.63034	2.73654	3.06225	2.67217
	Rikenellaceae	2.7578	3.10123	2.73069	2.65649	2.82568	2.5444
	Hungateiclostridiaceae	2.59211	2.61699	2.4033	2.7068	2.45636	2.74043
	Oscillospiraceae	2.47912	2.34691	1.97924	2.54992	2.68149	2.73322
	Methanobacteriaceae	2.32653	2.30969	6.3471	1.56333	1.10419	1.00627
	Flavobacteriaceae	2.21771	2.44651	2.36317	2.15663	2.18039	2.00987
	Bacillaceae	2.03494	1.77908	1.82942	1.93435	1.99691	2.59645
	Paenibacillaceae	1.83768	1.80377	1.74405	1.92065	1.76537	1.92358
	Spirochaetaceae	1.42116	1.59615	1.55939	1.37333	1.34379	1.29113
	Peptococcaceae	1.11549	1.11488	1.075	1.14838	1.09124	1.13703
	Tannerellaceae	1.00964	1.09726	1.01604	0.983383	1.03305	0.937515
	Erysipelotrichaceae	0.924319	0.943405	0.910199	0.94269	0.914276	0.908729
	Porphyromonadaceae	0.919491	1.01467	0.949889	0.901053	0.907963	0.846925
	Eubacteriaceae	0.902788	0.872582	0.835698	0.949807	0.88862	0.944926
	Clostridiales Family XIII. Incertae Sedis	0.890958	0.838652	0.82951	0.937972	0.870443	0.953466
	Lactobacillaceae	0.848641	0.78513	0.78584	0.840613	0.970312	0.839598
	Eggerthellaceae	0.807538	0.74869	0.791999	0.847812	0.799377	0.830204
	Streptococcaceae	0.793807	0.74202	0.75807	0.831022	0.781465	0.836537
	Christensenellaceae	0.710024	0.733245	0.704486	0.728504	0.66757	0.717341
	Peptostreptococcaceae	0.705858	0.793827	0.906506	0.635381	0.649903	0.599344
	Sphingobacteriaceae	0.678939	0.738557	0.712483	0.659844	0.671222	0.630429
	Muribaculaceae	0.632368	0.752213	0.615657	0.576433	0.605321	0.642985
	Odoribacteraceae	0.62098	0.727143	0.669109	0.600401	0.588751	0.547867
	Akkermansiaceae	0.509104	0.454284	0.65279	0.256848	0.940191	0.283721
	Peptoniphilaceae	0.470756	0.468099	0.461197	0.491764	0.450275	0.477262
	Selenomonadaceae	0.464483	0.460295	0.450775	0.473024	0.45594	0.478674
	Enterococcaceae	0.453231	0.438986	0.437164	0.46948	0.44952	0.463464
	Thermoanaerobacteraceae	0.446462	0.452638	0.443172	0.457859	0.428788	0.448791
	Atopobiaceae	0.439854	0.38897	0.416324	0.467618	0.442162	0.467182
	Fusobacteriaceae	0.437965	0.431551	0.427034	0.445095	0.43919	0.443021
	Paludibacteraceae	0.433646	0.463166	0.471709	0.436398	0.407048	0.399656
	Veillonellaceae	0.42458	0.405897	0.407856	0.445639	0.416354	0.437999
	Barnesiellaceae	0.410595	0.464365	0.406485	0.403108	0.39366	0.395814
	Thermoanaerobacterales Family III. Incertae Sedis	0.408257	0.420933	0.407228	0.427053	0.375258	0.410153
	Planococcaceae	0.40817	0.313339	0.314139	0.343237	0.361146	0.700682
	Chitinophagaceae	0.389974	0.424461	0.409608	0.379469	0.383475	0.363189
	Acidaminococcaceae	0.379591	0.336695	0.329862	0.366059	0.443517	0.409122
	Acholeplasmataceae	0.377788	0.369332	0.386232	0.384376	0.378965	0.368142
	Cytophagaceae	0.366848	0.399516	0.397105	0.359319	0.351537	0.33783
	Bifidobacteriaceae	0.347983	0.326962	0.319227	0.364757	0.353371	0.364943
	Staphylococcaceae	0.301587	0.298781	0.306355	0.308635	0.292625	0.300532
	Streptomycetaceae	0.300101	0.287114	0.282774	0.311942	0.300735	0.311215
	Hymenobacteraceae	0.283891	0.306778	0.296142	0.276145	0.28555	0.261463
	Desulfovibrionaceae	0.273458	0.2543	0.262669	0.259983	0.314785	0.272203
	Rhodobacteraceae	0.269704	0.264833	0.273522	0.268854	0.279996	0.260646
	Mycoplasmataceae	0.250007	0.249724	0.294591	0.254136	0.231611	0.225098
	Campylobacteraceae	0.247007	0.255185	0.260826	0.248992	0.240696	0.232077
	Enterobacteriaceae	0.243897	0.222905	0.243187	0.242533	0.229049	0.279574
	Anaerolineaceae	0.213905	0.198028	0.202828	0.234857	0.206779	0.218929
	Dysgonamonadaceae	0.212884	0.228848	0.218568	0.20443	0.218226	0.199111
	Actinomycetaceae	0.209773	0.200976	0.199148	0.219328	0.208224	0.216521
	Carnobacteriaceae	0.209498	0.205651	0.200058	0.216753	0.205662	0.216242
	Leptotrichiaceae	0.206645	0.206021	0.211995	0.212144	0.197501	0.205323
	Microbacteriaceae	0.203785	0.192691	0.203439	0.207754	0.202597	0.209848
	Coriobacteriaceae	0.19772	0.185889	0.187614	0.206505	0.195277	0.208457
	Pseudomonadaceae	0.196873	0.192713	0.198955	0.197553	0.201855	0.192466
	Burkholderiaceae	0.196724	0.185162	0.196493	0.201233	0.200576	0.19711
	Vibrionaceae	0.194107	0.194414	0.192455	0.196825	0.194087	0.191998
	Fibrobacteraceae	0.191753	0.16179	0.240487	0.203941	0.178599	0.172844
	Synergistaceae	0.191716	0.189949	0.186924	0.19824	0.186536	0.194902
	Flammeovirgaceae	0.190075	0.207555	0.205114	0.183872	0.185129	0.174816
	Sporomusaceae	0.184936	0.190856	0.173273	0.190275	0.178075	0.190934
	Prolixibacteraceae	0.183365	0.203554	0.204059	0.174956	0.180313	0.161522
	Corynebacteriaceae	0.179919	0.175687	0.17251	0.184733	0.180616	0.183414
	Sphingomonadaceae	0.176603	0.173208	0.17475	0.178801	0.183595	0.17105
	Cyclobacteriaceae	0.174678	0.189185	0.186785	0.168805	0.170017	0.163821
	Halanaerobiaceae	0.169352	0.168145	0.166302	0.176581	0.164432	0.169387
	Rhodospirillaceae	0.158744	0.15656	0.154255	0.153977	0.180316	0.147692
	Marinifilaceae	0.15862	0.180281	0.17253	0.151606	0.156215	0.139144
	Planctomycetaceae	0.153942	0.146737	0.156524	0.159619	0.154381	0.150317
	Chlorobiaceae	0.152464	0.161725	0.160516	0.151195	0.148454	0.143291
	Marinilabiliaceae	0.152253	0.170694	0.166281	0.145686	0.147999	0.136791
	Aerococcaceae	0.149298	0.143419	0.139758	0.15718	0.149171	0.153171
	Geobacteraceae	0.143904	0.143338	0.148551	0.148249	0.1368	0.14242
	Pasteurellaceae	0.142646	0.144756	0.14485	0.144434	0.13861	0.140971
	Thermoanaerobacterales Family IV. Incertae Sedis	0.141955	0.140716	0.139492	0.148954	0.13409	0.144881
	Rhizobiaceae	0.140451	0.132504	0.137239	0.142163	0.151581	0.136185
	Methanosarcinaceae	0.138373	0.136707	0.145741	0.142832	0.132142	0.134351
	Leuconostocaceae	0.136789	0.132534	0.137916	0.142646	0.133069	0.13612
	Moraxellaceae	0.135365	0.137412	0.138622	0.135929	0.133742	0.13177
	Alteromonadaceae	0.131335	0.133974	0.134133	0.132632	0.129832	0.126621
	Propionibacteriaceae	0.127956	0.128461	0.12012	0.133416	0.124398	0.131512
	Alicyclobacillaceae	0.12454	0.122578	0.11962	0.129923	0.120519	0.128182
	Legionellaceae	0.122414	0.123717	0.123185	0.120193	0.123367	0.122351
	Salinivirgaceae	0.121022	0.139582	0.135548	0.114312	0.118795	0.103059
	Comamonadaceae	0.120811	0.114684	0.120026	0.12339	0.123043	0.121167
	Desulfobacteraceae	0.118973	0.115041	0.122943	0.12384	0.112713	0.119406
	Micrococcaceae	0.117437	0.111513	0.113678	0.118503	0.114223	0.127848
	Listeriaceae	0.115759	0.113936	0.114241	0.117275	0.115206	0.117369
	Thermoactinomycetaceae	0.109962	0.109226	0.108119	0.113657	0.105655	0.112217
	Xanthomonadaceae	0.10981	0.106511	0.110642	0.110093	0.112861	0.108299
	Alcaligenaceae	0.106697	0.103954	0.10747	0.108208	0.107134	0.106015
	Pseudonocardiaceae	0.106499	0.102304	0.101504	0.109007	0.108151	0.109646
	Oxalobacteraceae	0.104903	0.100886	0.102817	0.107284	0.105662	0.106425
	Helicobacteraceae	0.104463	0.108749	0.110232	0.106145	0	0
	Acetobacteraceae	0.104442	0	0.11312	0.103486	0.106286	0.101454
	Desulfuromonadaceae	0.104339	0.103653	0.105907	0.105162	0.103827	0.103059
	Synechococcaceae	0.102074	0	0.103064	0.104727	0.101355	0.100997
	Tissierellaceae	0.10057	0	0	0.104031	0	0.102624
	Bradyrhizobiaceae	0	0	0	0.104407	0.109365	0
	Spiroplasmataceae	0	0	0.101779	0	0	0
	Syntrophomonadaceae	0	0	0	0.100739	0	0
	Other classified taxa	7.52946	7.83128	7.65269	7.46032	7.49738	7.47111
	Unclassified	12.7621	12.886	12.5644	12.7515	12.629	12.9857
Genus	Bacteroides	6.47883	6.93711	6.25779	5.98519	7.41627	5.90553
	Clostridium	3.85871	3.73356	3.78048	3.89834	3.95903	3.87943
	Lachnoclostridium	2.62943	2.44993	2.17913	2.87383	2.62496	2.88452
	Alistipes	2.45125	2.76327	2.39967	2.35793	2.52591	2.26908
	Blautia	2.21914	2.1326	1.88121	2.3391	2.2726	2.38788
	Prevotella	2.10404	2.26661	1.97474	2.03697	2.26337	1.99555
	Methanobrevibacter	2.10093	2.04305	5.9335	1.45683	0.802984	0.915243
	Ruminococcus	2.06444	2.06507	1.84494	2.17007	1.93574	2.26412
	Paenibacillus	1.44962	1.41416	1.36906	1.51879	1.39723	1.52122
	Bacillus	1.25483	1.1181	1.1576	1.20957	1.2617	1.50469
	Oscillibacter	1.21514	1.156	0.972153	1.24875	1.30737	1.34179
	Butyrivibrio	1.08104	0.917368	0.941761	1.24113	1.08378	1.14332
	Intestinimonas	1.0536	0.983274	0.80661	1.0596	1.17703	1.19425
	Faecalibacterium	1.04866	0.97339	0.845356	1.09881	1.09532	1.18152
	Roseburia	1.02941	0.95034	0.811099	1.14107	1.0718	1.10782
	Treponema	1.01783	1.19291	1.16063	0.960152	0.951762	0.883878
	Flavonifractor	1.00002	0.929606	0.77447	1.00043	1.11793	1.13443
	Ruthenibacterium	0.869574	0.838016	0.731978	0.905464	0.868805	0.974788
	Lactobacillus	0.785133	0.728832	0.728002	0.780697	0.89022	0.778037
	Eubacterium	0.724602	0.703552	0.665937	0.76357	0.714672	0.756959
	Christensenella	0.710024	0.733245	0.704486	0.728504	0.66757	0.717341
	Paraprevotella	0.695208	0.729073	0.635787	0.67719	0.7764	0.655774
	Streptococcus	0.676487	0.62695	0.640932	0.708846	0.668918	0.718085
	Hungateiclostridium	0.639072	0.654894	0.614028	0.6709	0.593957	0.656336
	Parabacteroides	0.580265	0.634294	0.578753	0.562029	0.59657	0.541149
	Hungatella	0.551393	0.479916	0.465772	0.603776	0.58211	0.590956
	Anaerotignum	0.522684	0.488876	0.427288	0.556425	0.543183	0.572692
	Porphyromonas	0.520954	0.571709	0.534537	0.517411	0.513951	0.477766
	Anaerostipes	0.512852	0.486311	0.458702	0.53357	0.529701	0.540038
	Akkermansia	0.509104	0.454284	0.65279	0.256848	0.940191	0.283721
	Anaerobutyricum	0.500908	0.421234	0.479608	0.461361	0.584489	0.547569
	Caproiciproducens	0.466564	0.452182	0.40889	0.487505	0.447251	0.524407
	Paludibacter	0.433646	0.463166	0.471709	0.436398	0.407048	0.399656
	Mordavella	0.424012	0.380234	0.33367	0.482842	0.40982	0.483728
	Tannerella	0.417316	0.450309	0.425109	0.408957	0.424957	0.38475
	Barnesiella	0.410595	0.464365	0.406485	0.403108	0.39366	0.395814
	Fusobacterium	0.382118	0.372112	0.368941	0.390045	0.385195	0.389267
	Pseudoclostridium	0.375899	0.386985	0.35751	0.392173	0.351164	0.38889
	Ethanoligenens	0.364029	0.363239	0.334708	0.376029	0.336373	0.405051
	Selenomonas	0.359661	0.355392	0.354416	0.36568	0.35215	0.368436
	Acholeplasma	0.357699	0.348903	0.362704	0.363599	0.360722	0.350281
	Flavobacterium	0.339123	0.371021	0.365757	0.330976	0.331142	0.306999
	Thermoclostridium	0.331444	0.33562	0.322399	0.343778	0.312023	0.34124
	Aminipila	0.328197	0.306081	0.28174	0.352984	0.330194	0.355484
	Duncaniella	0.320906	0.378034	0.319293	0.294542	0.310241	0.317635
	Cellulosilyticum	0.319458	0.303232	0.314754	0.324552	0.329439	0.320568
	Enterococcus	0.319303	0.308097	0.308087	0.330413	0.317964	0.32648
	Olsenella	0.307217	0.266736	0.29414	0.327974	0.309	0.325655
	Butyricimonas	0.303991	0.357532	0.315173	0.29834	0.286926	0.273757
	Mucinivorans	0.297019	0.327533	0.320675	0.289279	0.289971	0.267218
	Odoribacter	0.29317	0.341168	0.326728	0.279955	0.279192	0.253845
	Bifidobacterium	0.292665	0.273874	0.26719	0.306513	0.299321	0.30709
	Capnocytophaga	0.290895	0.313649	0.309256	0.284359	0.28995	0.264433
	Herbinix	0.28761	0.290049	0.269283	0.292254	0.292246	0.29119
	Muribaculum	0.285729	0.34137	0.269053	0.259346	0.271897	0.300402
	Streptomyces	0.277402	0.265679	0.260785	0.288729	0.277948	0.287544
	Sphingobacterium	0.264281	0.287505	0.278523	0.254956	0.261756	0.246151
	Sphaerochaeta	0.258951	0.252053	0.246428	0.268919	0.253574	0.269298
	Desulfitobacterium	0.256964	0.254811	0.245731	0.263846	0.254122	0.263275
	Slackia	0.25423	0.230021	0.243359	0.26786	0.258708	0.262871
	Mogibacterium	0.247302	0.237644	0.267125	0.249545	0.233304	0.249912
	Paeniclostridium	0.243054	0.316459	0.437965	0.166738	0.20399	0.143295
	Lachnoanaerobaculum	0.241891	0.230103	0.221629	0.259139	0.236497	0.254306
	Mycoplasma	0.236461	0.236798	0.273616	0.241473	0.22024	0.21423
	Staphylococcus	0.226003	0.222673	0.228411	0.231613	0.218967	0.227215
	Desulfovibrio	0.223545	0.205419	0.214075	0.211827	0.260467	0.222731
	Chryseobacterium	0.222784	0.248778	0.236199	0.216732	0.216402	0.20309
	Petrimonas	0.220701	0.239367	0.225962	0.215344	0.218733	0.208914
	Megasphaera	0.21945	0.205712	0.208728	0.231154	0.218519	0.227168
	Proteiniphilum	0.212884	0.228848	0.218568	0.20443	0.218226	0.199111
	Caldicellulosiruptor	0.210572	0.216459	0.21286	0.220355	0.191832	0.211307
	Alkaliphilus	0.201026	0.200654	0.190535	0.206896	0.199004	0.205556
	Fibrobacter	0.191753	0.16179	0.240487	0.203941	0.178599	0.172844
	Phascolarctobacterium	0.190387	0.162116	0.160167	0.16858	0.247158	0.207981
	Desulfosporosinus	0.187598	0.184049	0.178923	0.193397	0.185916	0.192931
	Acidaminococcus	0.185522	0.171235	0.166392	0.193767	0.192246	0.197328
	Draconibacterium	0.183365	0.203554	0.204059	0.174956	0.180313	0.161522
	Pseudomonas	0.18187	0.178068	0.183342	0.182774	0.186457	0.17784
	Desulfotomaculum	0.181061	0.183061	0.176732	0.183371	0.179402	0.182114
	Corynebacterium	0.179919	0.175687	0.17251	0.184733	0.180616	0.183414
	Lysinibacillus	0.176126	0	0.106338	0.114969	0.134859	0.423323
	Acetobacterium	0.172082	0.163543	0.163179	0.17989	0.168062	0.181831
	Fermentimonas	0.166479	0.191239	0.176908	0.157186	0.164297	0.150023
	Methanosphaera	0.163178	0.201762	0.299515	0	0.254984	0
	Peptoniphilus	0.161197	0.161158	0.159261	0.168331	0.151023	0.164907
	Faecalibaculum	0.15992	0.157781	0.141408	0.169266	0.159305	0.167292
	Alkalitalea	0.152253	0.170694	0.166281	0.145686	0.147999	0.136791
	Hymenobacter	0.148966	0.158567	0.152556	0.145529	0.151029	0.139718
	Vibrio	0.145077	0.145117	0.14428	0.147388	0.144865	0.143139
	Pedobacter	0.144772	0.158528	0.149856	0.141071	0.143579	0.134446
	Geosporobacter	0.143441	0.144008	0.135573	0.147311	0.141772	0.146937
	Brevibacillus	0.142575	0.138924	0.137333	0.147794	0.137255	0.1495
	Mahella	0.141955	0.140716	0.139492	0.148954	0.13409	0.144881
	Campylobacter	0.140275	0.143866	0.148937	0.142477	0.13569	0.131704
	Thermoanaerobacterium	0.137982	0.143505	0.136435	0.143487	0.128294	0.138135
	Erysipelothrix	0.135621	0.137713	0.12431	0.140337	0.138882	0.134642
	Turicibacter	0.133393	0.14467	0.197199	0.117236	0.115833	0.10571
	Caloramator	0.128939	0.129625	0.126283	0.133348	0.124329	0.130158
	Thermoanaerobacter	0.128622	0.130704	0.126045	0.132531	0.12326	0.129994
	Geobacter	0.126138	0.125968	0.131507	0.129485	0.119684	0.124221
	Peptoclostridium	0.125733	0.126531	0.118344	0.129672	0.123088	0.129551
	Aerococcus	0.123956	0.119523	0.114634	0.130453	0.12376	0.128186
	Mageeibacillus	0.122989	0.118349	0.120149	0.132327	0.115705	0.125641
	Salinivirga	0.121022	0.139582	0.135548	0.114312	0.118795	0.103059
	Legionella	0.117393	0.119131	0.118028	0.114889	0.118219	0.117565
	Pelosinus	0.116478	0.120227	0.110084	0.119945	0.11164	0.119809
	Eggerthella	0.115831	0.108371	0.117843	0.120599	0.111513	0.11905
	Mucilaginibacter	0.115743	0.124443	0.120186	0.114347	0.113833	0.108183
	Gordonibacter	0.113635	0.108715	0.110954	0.116455	0.113471	0.116879
	Cohnella	0.113336	0.117688	0.108406	0.117757	0.104993	0.117387
	Lactococcus	0.112697	0.11064	0.112287	0.117212	0.108237	0.113956
	Virgibacillus	0.112381	0.106704	0.109173	0.112453	0.111989	0.120343
	Acetoanaerobium	0.109932	0.110576	0.10555	0.112888	0.107617	0.112079
	Sporanaerobacter	0.108103	0.109003	0.105911	0.112071	0.104003	0.108735
	Cloacibacillus	0.107484	0.105316	0.102727	0.112843	0.103527	0.111117
	Leptotrichia	0.104752	0.102991	0.104385	0.109048	0	0.106538
	Collinsella	0.101832	0	0	0.106085	0.102748	0.110071
	Dehalobacterium	0.101713	0.101607	0	0.105724	0	0.103393
	Megamonas	0.100644	0.100348	0	0.103264	0	0.106171
	Soehngenia	0.10057	0	0	0.104031	0	0.102624
	Actinomyces	0	0	0	0.10518	0	0.104646
	Anaerococcus	0	0	0	0.104513	0	0.101974
	Clostridioides	0	0	0.102025	0	0	0
	Dehalobacter	0	0	0	0.101829	0	0.100888
	Denitrobacterium	0	0	0	0.107953	0	0
	Methanosarcina	0	0	0.101779	0	0	0
	Planococcus	0	0	0	0	0	0.108695
	Solibacillus	0	0	0	0	0	0.253605
	Spiroplasma	0	0	0.101779	0	0	0
	Spirosoma	0	0.102007	0.105349	0	0	0
	Sporosarcina	0	0	0	0	0	0.108451
	Other classified taxa	18.9034	19.0889	19.0524	18.7415	18.9649	18.1187
	Unclassified	19.2389	19.2443	18.4501	19.5505	18.9965	19.8056
