# Supplementary material for: Metagenomic insights into the diversity of carbohydrate-degrading enzymes in the yak fecal microbial community
Source: BMC Microbiol. 2020 Oct 10;20:302. doi: 10.1186/s12866-020-01993-3 (PMC7547465; doi:10.1186/s12866-020-01993-3)
Supplement: Supplementary file 5 — Additional file 5. Protein sequence identity between the predicted CAZymes in the yak fecal microbiome and the best matched subjects in the NCBI NR database. [file 12866_2020_1993_MOESM5_ESM.xlsx]

## Sheet: Additional file 5
Additional file 5 - Protein sequence identity between the predicted CAZymes in the yak fecal microbiome and the best matched subjects in the NCBI NR database.
CDS Identifier	Accession number	Function	E_value	Identity
k141_5328775_length_10853_cov_15.1847_1	WP_009347873.1	DUF4838 domain-containing protein	4.4e-15	20.6
k141_1604337_length_3909_cov_9.6765_1	PKD32488.1	Alpha-amylase precursor	3.5e-13	20.7
k141_8019949_length_2428_cov_10.0000_1	CCY07235.1	glycoside hydrolase family 3 domain protein	2.6e-27	21
k141_3694288_length_5049_cov_9.0000_3	WP_104716240.1	right-handed parallel beta-helix repeat-containing protein	1.4e-17	21.5
k141_723558_length_11767_cov_8.0000_2	WP_119440347.1	DUF1565 domain-containing protein	2.4e-15	21.6
k141_2807921_length_14264_cov_19.8890_3	PIR73476.1	hypothetical protein COU40_01930	5.8e-15	21.6
k141_2923580_length_1525_cov_6.0000_1	WP_062051279.1	DUF1349 domain-containing protein	1.8e-11	21.6
k141_6399890_length_15963_cov_13.2313_2	WP_009347873.1	DUF4838 domain-containing protein	7.4e-19	21.8
k141_6235648_length_2313_cov_11.6630_1	OGV43871.1	hypothetical protein A2X48_05240	1.3e-16	21.9
k141_1662626_length_1275_cov_9.0000_1	PWU09757.1	hypothetical protein C5B50_26865	1.9e-14	21.9
k141_5000164_length_2407_cov_6.0000_2	WP_117573044.1	beta-galactosidase	6.2e-13	22
k141_9615765_length_1300_cov_9.6428_1	RRN77449.1	T9SS C-terminal target domain-containing protein, partial	3.5e-11	22.1
k141_7946963_length_1447_cov_7.0000_1	WP_019910968.1	Bacterial alpha-L-rhamnosidase	3.1e-18	22.2
k141_2705726_length_3122_cov_5.3824_1	OGV33536.1	hypothetical protein A2020_10585	1.8e-20	22.3
k141_2970163_length_1144_cov_8.0000_1	WP_077365994.1	helix-turn-helix domain-containing protein	5.4e-13	22.4
k141_6164256_length_4881_cov_6.0000_2	KKR03598.1	hypothetical protein UT30_C0025G0010	7e-57	22.6
k141_3310897_length_3224_cov_6.3010_1	PYV41199.1	hypothetical protein DMG06_17875, partial	2e-23	22.7
k141_7743555_length_1611_cov_4.0000_2	OLA66596.1	hypothetical protein BHW56_01935	2.2e-17	22.7
k141_3973569_length_1043_cov_4.0000_1	OGV50560.1	hypothetical protein A2017_20505	2.6e-14	22.7
k141_4030779_length_4003_cov_11.3001_1	WP_045030931.1	hypothetical protein	2.7e-12	22.7
k141_4881652_length_27922_cov_16.0941_22	KPL08290.1	hypothetical protein AMJ86_01210	1.7e-33	22.8
k141_4797765_length_5770_cov_8.0000_3	WP_116882380.1	1,4-beta-xylanase	1.8e-24	22.8
k141_1897200_length_1137_cov_8.0000_1	EGJ71011.1	coagulation factor 5/8 type domain protein	3e-16	22.8
k141_1189308_length_1530_cov_6.0000_1	WP_104805888.1	glycoside hydrolase family 2 protein	5.9e-15	22.8
k141_7031495_length_1751_cov_5.0000_2	KFI84613.1	glycosyl hydrolase family 20, catalytic domain protein	7.5e-15	22.8
k141_2466808_length_6937_cov_7.0000_3	OGV33536.1	hypothetical protein A2020_10585	1e-42	22.9
k141_5799150_length_2359_cov_8.0000_1	WP_025850942.1	hypothetical protein	2.2e-22	22.9
k141_8285498_length_1755_cov_6.0000_1	PWM85368.1	hypothetical protein DBX90_03035	2.2e-18	23
k141_3957600_length_5660_cov_15.0000_3	WP_104716240.1	right-handed parallel beta-helix repeat-containing protein	9.1e-20	23.1
k141_2165525_length_1011_cov_5.0000_1	PWM75311.1	hypothetical protein DBX59_02460	4.9e-18	23.1
k141_2849596_length_1338_cov_6.5372_1	WP_087629993.1	cellulase family glycosylhydrolase	2.7e-16	23.1
k141_3415804_length_1558_cov_7.0000_1	PIZ40741.1	hypothetical protein COY42_20820	1.5e-13	23.1
k141_4360635_length_6543_cov_8.0000_4	WP_136006656.1	glucuronyl hydrolase	1.6e-22	23.2
k141_6185118_length_2321_cov_9.0436_3	WP_117971129.1	bifunctional glycosyltransferase family 2 protein/CDP-glycerol:glycerophosphate glycerophosphotransferase	5.7e-19	23.2
k141_8978334_length_6726_cov_7.0000_5	WP_113022542.1	hypothetical protein	2.8e-46	23.3
k141_2927118_length_4579_cov_7.0000_3	WP_068697386.1	glycoside hydrolase family 2 protein	8e-44	23.4
k141_7531575_length_2741_cov_10.0000_1	OGV38666.1	hypothetical protein A2020_03845	1.6e-26	23.4
k141_417272_length_1404_cov_5.0000_1	PWM48285.1	hypothetical protein DBX39_06235	4.1e-23	23.4
k141_2834149_length_8327_cov_10.3204_3	WP_122362099.1	DUF4838 domain-containing protein	1.7e-22	23.4
k141_4204356_length_1757_cov_7.0000_1	PWM73543.1	hypothetical protein DBX59_04795	4e-21	23.4
k141_619555_length_1814_cov_5.0000_1	WP_137685356.1	glycoside hydrolase family 2 protein	1.8e-14	23.4
k141_8494295_length_1737_cov_12.0000_1	ASV76801.1	hypothetical protein THTE_4200	9e-14	23.4
k141_3101279_length_2165_cov_9.0015_2	WP_087570467.1	carbohydrate-binding protein	1.2e-13	23.4
k141_5651045_length_35801_cov_17.3416_59	WP_067259690.1	glycosyltransferase family 8 protein	1.9e-13	23.4
k141_10277728_length_2962_cov_6.9213_1	WP_081720010.1	hypothetical protein	1.6e-35	23.5
k141_2020879_length_5786_cov_6.0000_4	TET97852.1	DUF4838 domain-containing protein	3.5e-26	23.5
k141_9342602_length_2033_cov_13.7838_1	OGV43871.1	hypothetical protein A2X48_05240	1.5e-23	23.5
k141_4923962_length_1372_cov_5.0000_1	RPH92496.1	glycoside hydrolase family 16 protein	7.6e-15	23.5
k141_7660395_length_13412_cov_9.0000_10	CDD29973.1	cell-wall biogenesis glycosyltransferase	6.6e-14	23.5
k141_2666262_length_3235_cov_9.9577_2	WP_018759020.1	hypothetical protein	1.1e-35	23.6
k141_7094598_length_9778_cov_8.0006_4	WP_025876175.1	DUF4838 domain-containing protein	2e-26	23.6
k141_8701841_length_1588_cov_7.0000_1	CDE22376.1	coagulation factor 5/8 type C-terminal	7.9e-22	23.6
k141_2013758_length_2525_cov_10.0000_2	WP_082627643.1	right-handed parallel beta-helix repeat-containing protein	1.4e-21	23.6
k141_3734080_length_12443_cov_13.3477_10	OGO87221.1	hypothetical protein A2Y15_08005	2.1e-19	23.6
k141_2686087_length_59848_cov_23.1525_72	WP_025018394.1	glycosyltransferase	4.8e-17	23.6
k141_999826_length_1774_cov_4.0000_1	OGS19567.1	hypothetical protein A3J83_01200, partial	5e-17	23.6
k141_7602357_length_5981_cov_12.0063_2	GAE05427.1	hypothetical protein JCM10914_1526	1.7e-51	23.7
k141_2435314_length_1251_cov_3.2793_1	WP_129731352.1	Bacterial alpha-L-rhamnosidase	2.3e-25	23.7
k141_4422770_length_2013_cov_6.0000_1	WP_129224816.1	hypothetical protein	4e-25	23.7
k141_5775835_length_2677_cov_4.0000_3	PWL48492.1	hypothetical protein DBY36_09080	2.9e-24	23.7
k141_790155_length_2133_cov_6.0000_1	WP_037324514.1	carbohydrate-binding protein	3.7e-22	23.7
k141_4295202_length_2713_cov_5.0000_1	AKU09837.1	hypothetical protein ABY42_18645 (plasmid)	4.4e-21	23.7
k141_2288570_length_1259_cov_10.3658_1	PWM69846.1	hypothetical protein DBX59_12200	1.9e-19	23.7
k141_6049696_length_4260_cov_7.1486_2	TFH24000.1	right-handed parallel beta-helix repeat-containing protein	2.1e-18	23.7
k141_447861_length_1050_cov_4.0000_1	WP_007479554.1	DUF4838 domain-containing protein	1.9e-17	23.7
k141_7192179_length_1237_cov_8.1414_1	GBF78440.1	hypothetical protein PA598K_07084, partial	4.7e-15	23.7
k141_3248929_length_4083_cov_8.0000_2	OGV48532.1	hypothetical protein A2017_16495	1.6e-44	23.8
k141_1970607_length_4212_cov_9.7612_2	OHB60495.1	hypothetical protein A2Y12_15470	1.1e-35	23.8
k141_8406338_length_17821_cov_10.1647_7	WP_108825280.1	Bacterial alpha-L-rhamnosidase	3.3e-29	23.8
k141_4232184_length_2910_cov_6.0000_2	CDE18403.1	putative uncharacterized protein	2.5e-24	23.8
k141_8721051_length_1886_cov_5.0000_2	RJP18559.1	DUF4838 domain-containing protein	9.9e-24	23.8
k141_882882_length_1981_cov_4.0000_1	WP_113673684.1	DUF4962 domain-containing protein	2.4e-21	23.8
k141_5647172_length_3098_cov_6.0000_2	KRE98942.1	hypothetical protein ASG89_28300	1.5e-16	23.8
k141_2042797_length_4952_cov_6.0000_5	WP_120738180.1	glycosyltransferase family 4 protein	2.9e-16	23.8
k141_7003467_length_1627_cov_5.0000_2	WP_098297919.1	discoidin domain-containing protein	1.6e-15	23.8
k141_3148089_length_1563_cov_4.0000_1	WP_054724620.1	right-handed parallel beta-helix repeat-containing protein	1e-14	23.8
k141_1788712_length_1324_cov_4.0000_1	CDE19298.1	putative uncharacterized protein	1.5e-14	23.8
k141_79311_length_1782_cov_9.0000_1	PWM73543.1	hypothetical protein DBX59_04795	2.2e-13	23.8
k141_2420794_length_1243_cov_8.0000_1	PWM73542.1	hypothetical protein DBX59_04790	2.9e-13	23.8
k141_9937633_length_3341_cov_7.0000_2	OIO97617.1	hypothetical protein AUJ92_03225	1.1e-33	23.9
k141_575789_length_1413_cov_10.0000_1	WP_045748855.1	hypothetical protein	2.9e-16	23.9
k141_1849865_length_1125_cov_6.0000_1	WP_125988576.1	glycoside hydrolase family 28 protein	8.8e-15	23.9
k141_902404_length_2117_cov_9.0000_1	RLE79636.1	hypothetical protein DRJ52_08060, partial	4.4e-12	23.9
k141_9719922_length_6779_cov_9.0000_4	PWM49975.1	hypothetical protein DBX39_04080	5.3e-11	23.9
k141_1364270_length_9973_cov_10.0006_4	WP_108634059.1	hypothetical protein	1.4e-38	24
k141_5120509_length_1762_cov_6.0000_1	WP_091095629.1	DUF4838 domain-containing protein	1.2e-32	24
k141_5577775_length_2001_cov_27.8720_1	WP_015708517.1	glycoside hydrolase family 2 protein	2.6e-29	24
k141_3465048_length_4470_cov_9.7380_1	PWM73543.1	hypothetical protein DBX59_04795	8.9e-29	24
k141_5757416_length_2453_cov_8.2941_1	WP_087567499.1	hypothetical protein	1.3e-28	24
k141_578237_length_2059_cov_11.6872_1	OGV71086.1	hypothetical protein A2283_21525	9.2e-20	24
k141_1199693_length_1058_cov_8.0000_1	PWM75308.1	hypothetical protein DBX59_02445	1.1e-17	24
k141_4000468_length_3987_cov_16.4800_4	WP_025277491.1	glycoside hydrolase family 95 protein	2e-13	24
k141_3463279_length_1643_cov_12.0000_1	WP_009985128.1	carbohydrate-binding protein	6.5e-12	24
k141_10162758_length_1515_cov_6.0000_1	WP_027630091.1	family 20 glycosylhydrolase	2.4e-28	24.1
k141_8615960_length_25561_cov_34.3756_17	WP_117748602.1	glycosyltransferase	5.9e-23	24.1
k141_4718716_length_1131_cov_5.0000_1	CDE22376.1	coagulation factor 5/8 type C-terminal	6.4e-23	24.1
k141_9603207_length_25469_cov_13.1466_9	WP_130624150.1	penicillin-binding protein 1B	2.7e-16	24.1
k141_4788601_length_11651_cov_10.6778_2	WP_038701120.1	endonuclease/exonuclease/phosphatase family protein	3e-16	24.1
k141_8462626_length_1032_cov_2.0000_1	PWM35967.1	hypothetical protein DBX65_04465	6.1e-16	24.1
k141_5250245_length_2332_cov_11.1757_2	KQX44733.1	hypothetical protein ASD40_21665	9.6e-16	24.1
k141_278100_length_2492_cov_4.0000_1	WP_116062882.1	hypothetical protein	1e-15	24.1
k141_409544_length_1065_cov_7.0000_1	WP_136368963.1	hypothetical protein	4.5e-14	24.1
k141_4106130_length_2201_cov_13.9825_1	OKY95550.1	hypothetical protein BHV65_10505	2.7e-13	24.1
k141_8691839_length_1452_cov_13.0000_1	WP_130641595.1	DUF4838 domain-containing protein	4e-13	24.1
k141_930636_length_4084_cov_12.5798_2	WP_056187600.1	DUF4982 domain-containing protein	2.7e-55	24.2
k141_7227077_length_2908_cov_7.0000_1	WP_087567499.1	hypothetical protein	1.6e-42	24.2
k141_1564596_length_6212_cov_15.9152_1	PWM75291.1	hypothetical protein DBX59_02360	8.2e-40	24.2
k141_4021049_length_21920_cov_10.5542_4	PWM70375.1	hypothetical protein DBX59_11000	2.4e-35	24.2
k141_9000069_length_1547_cov_11.0021_1	WP_047940660.1	alpha-galactosidase	5.2e-35	24.2
k141_1665089_length_12982_cov_12.7269_2	WP_113023090.1	hypothetical protein	2e-29	24.2
k141_10059524_length_1866_cov_8.0000_1	RAV19563.1	hypothetical protein DQG23_19040	4.3e-28	24.2
k141_3279908_length_1610_cov_5.9299_2	WP_025724394.1	family 43 glycosylhydrolase	7.9e-25	24.2
k141_8386327_length_3934_cov_13.0000_2	WP_134090023.1	DUF4838 domain-containing protein	1.6e-22	24.2
k141_1258948_length_2363_cov_5.0000_1	OIO96810.1	hypothetical protein AUJ92_05090	2.5e-20	24.2
k141_3702714_length_18099_cov_13.1809_2	TNF38174.1	DUF4838 domain-containing protein, partial	4.2e-18	24.2
k141_9650426_length_3920_cov_8.9196_3	WP_087572799.1	hypothetical protein	6.6e-53	24.3
k141_1501085_length_2639_cov_10.0000_1	OGV35546.1	hypothetical protein A2020_07000	8.7e-51	24.3
k141_5642_length_1453_cov_4.0000_1	WP_009253893.1	MULTISPECIES: DUF4838 domain-containing protein	3e-37	24.3
k141_561021_length_1878_cov_6.0000_1	PWM69846.1	hypothetical protein DBX59_12200	6.9e-26	24.3
k141_3803624_length_1227_cov_11.0000_1	OJU62848.1	hypothetical protein BGO01_10610	6.5e-25	24.3
k141_751166_length_37763_cov_23.8047_3	WP_078695260.1	glycosyltransferase	5.5e-18	24.3
k141_7448644_length_1293_cov_8.0000_1	WP_091184777.1	carbohydrate-binding protein	6.6e-14	24.3
k141_1454307_length_2001_cov_7.0000_1	RKE58667.1	putative glycosyl hydrolase	1.4e-13	24.3
k141_6537090_length_1058_cov_5.6783_1	WP_081332170.1	MFS transporter	8.3e-13	24.3
k141_2795679_length_1019_cov_3.0000_1	PJE47797.1	hypothetical protein CUR34_04460	1.1e-12	24.3
k141_10132542_length_1208_cov_14.0000_1	WP_042430510.1	glycosyl hydrolase family 25	1.3e-12	24.3
k141_7979703_length_1552_cov_5.0000_1	OXC08427.1	hypothetical protein AYP74_06710	6e-12	24.3
k141_409718_length_1047_cov_4.0000_1	WP_073157516.1	MULTISPECIES: hypothetical protein	1.8e-11	24.3
k141_5115131_length_1877_cov_6.0000_2	WP_090822096.1	DUF4091 domain-containing protein	6.9e-30	24.4
k141_3579279_length_33094_cov_11.3398_17	PWM70375.1	hypothetical protein DBX59_11000	7.2e-22	24.4
k141_2741881_length_3612_cov_13.7906_2	WP_087433719.1	beta-N-acetylhexosaminidase	8.3e-20	24.4
k141_2748572_length_1393_cov_4.0000_2	WP_016296495.1	glycosyltransferase family 4 protein	1.8e-19	24.4
k141_3998627_length_2666_cov_8.5933_3	PIE56605.1	hypothetical protein CSA34_03020	1e-18	24.4
k141_6457412_length_2042_cov_5.0000_2	SDE02239.1	Copper amine oxidase N-terminal domain-containing protein	7.1e-17	24.4
k141_157095_length_3872_cov_4.0000_5	WP_120738180.1	glycosyltransferase family 4 protein	2.1e-14	24.4
k141_10193467_length_1102_cov_6.0000_1	KHM48746.1	hypothetical protein PU94_02635	1e-13	24.4
k141_2749137_length_1592_cov_6.2102_1	WP_051433370.1	right-handed parallel beta-helix repeat-containing protein	2.6e-13	24.4
k141_3254212_length_2928_cov_7.0000_2	PWM75291.1	hypothetical protein DBX59_02360	1.8e-40	24.5
k141_57079_length_2251_cov_5.0000_1	WP_087567499.1	hypothetical protein	5.5e-34	24.5
k141_4321423_length_1671_cov_5.0000_1	WP_051659048.1	type I pullulanase	5.2e-33	24.5
k141_1042908_length_1248_cov_4.0000_1	CDE18403.1	putative uncharacterized protein	1.5e-29	24.5
k141_1059266_length_2388_cov_7.5033_1	PWM34146.1	hypothetical protein DBX65_07960	3.2e-28	24.5
k141_9889147_length_4161_cov_9.0000_2	WP_009985128.1	carbohydrate-binding protein	1.5e-23	24.5
k141_7047145_length_46840_cov_14.9673_32	WP_137261213.1	right-handed parallel beta-helix repeat-containing protein	1.2e-21	24.5
k141_10317010_length_1058_cov_7.0000_1	WP_135552781.1	DNRLRE domain-containing protein	1e-15	24.5
k141_8659067_length_12173_cov_9.0008_8	WP_052444449.1	DUF4982 domain-containing protein	1.4e-14	24.5
k141_9051912_length_3465_cov_9.0000_2	PCJ57393.1	hypothetical protein COA79_16120	5.5e-39	24.6
k141_8249786_length_1187_cov_7.0000_1	PWM69846.1	hypothetical protein DBX59_12200	1.3e-25	24.6
k141_5924757_length_1549_cov_5.0000_1	WP_134903367.1	DUF4981 domain-containing protein	2.1e-24	24.6
k141_10028240_length_40773_cov_21.0000_47	WP_006598680.1	hypothetical protein	2.9e-24	24.6
k141_9967608_length_3027_cov_25.1448_2	OJU17677.1	hypothetical protein BGN88_06070	1.4e-16	24.6
k141_8076208_length_1149_cov_7.0000_1	WP_107581493.1	endoglucanase	1.6e-16	24.6
k141_6668201_length_1423_cov_3.0000_1	WP_051382163.1	MULTISPECIES: family 43 glycosylhydrolase	2e-16	24.6
k141_3191814_length_1604_cov_11.6377_1	WP_107828600.1	hypothetical protein	3.8e-16	24.6
k141_6658687_length_2886_cov_7.0000_2	WP_010263572.1	glycoside hydrolase family 2 protein	7.6e-16	24.6
k141_5660197_length_20671_cov_17.8390_17	WP_118030474.1	glycoside hydrolase family 16 protein	7.9e-16	24.6
k141_674266_length_1066_cov_6.0000_2	WP_115501100.1	right-handed parallel beta-helix repeat-containing protein	4.4e-15	24.6
k141_4783332_length_1715_cov_8.0000_1	WP_118446523.1	hypothetical protein	5.2e-12	24.6
k141_5641685_length_10501_cov_10.9790_4	PWM69846.1	hypothetical protein DBX59_12200	7e-45	24.7
k141_8754980_length_1935_cov_5.0000_2	PWM75291.1	hypothetical protein DBX59_02360	2.2e-31	24.7
k141_1340243_length_1677_cov_3.0000_1	PWM74696.1	hypothetical protein DBX45_02080	4.5e-20	24.7
k141_4020174_length_1534_cov_4.0000_1	RLE09098.1	hypothetical protein DRJ00_05075	7.9e-20	24.7
k141_7005207_length_1305_cov_7.0000_1	OGV34404.1	hypothetical protein A2020_05010	5.3e-17	24.7
k141_6375472_length_1887_cov_10.0000_1	WP_083798128.1	hypothetical protein	2.2e-16	24.7
k141_5818907_length_10206_cov_7.3670_2	WP_116951838.1	hypothetical protein	4.9e-56	24.8
k141_5152938_length_1744_cov_5.0000_1	PWM34146.1	hypothetical protein DBX65_07960	1.3e-30	24.8
k141_8113021_length_2768_cov_6.8504_2	PWM49975.1	hypothetical protein DBX39_04080	6.8e-29	24.8
k141_3702457_length_1546_cov_10.4875_1	PCI00277.1	hypothetical protein COB81_09225	3.3e-26	24.8
k141_7216962_length_2071_cov_9.0000_2	WP_068585511.1	right-handed parallel beta-helix repeat-containing protein	5e-26	24.8
k141_2540723_length_1425_cov_9.0000_1	WP_068585511.1	right-handed parallel beta-helix repeat-containing protein	2.2e-16	24.8
k141_3018201_length_1288_cov_4.7140_1	WP_113031990.1	right-handed parallel beta-helix repeat-containing protein	9.9e-16	24.8
k141_6446090_length_1127_cov_4.0000_1	CDE20899.1	putative uncharacterized protein	2.1e-14	24.8
k141_8118209_length_1054_cov_5.0000_1	PWM75311.1	hypothetical protein DBX59_02460	9.8e-14	24.8
k141_6650015_length_2298_cov_6.0000_3	WP_048871145.1	right-handed parallel beta-helix repeat-containing protein	3.2e-12	24.8
k141_9571185_length_4505_cov_7.0000_5	4R9V_A	Chain A, Crystal Structure Of Sialyltransferase From Photobacterium Damselae, Residues 113-497 Corresponding To The Gt-b Domain	3.7e-12	24.8
k141_4802023_length_9359_cov_10.1350_3	WP_053983855.1	hypothetical protein	1.3e-28	24.9
k141_2332332_length_1249_cov_3.0000_1	OGV63819.1	hypothetical protein A3K18_35125	5.6e-24	24.9
k141_893294_length_1849_cov_6.0000_1	WP_087319460.1	family 20 glycosylhydrolase	1.9e-20	24.9
k141_2646307_length_1382_cov_7.0000_1	WP_045033614.1	hypothetical protein	3.4e-19	24.9
k141_8940703_length_1766_cov_6.0000_1	TAN36736.1	hypothetical protein EPN23_07970	1.5e-17	24.9
k141_1615291_length_52080_cov_16.7666_2	ANQ51557.1	Glycoside hydrolase family 2	3.5e-16	24.9
k141_5633585_length_1610_cov_5.0000_1	PWM73542.1	hypothetical protein DBX59_04790	8.5e-16	24.9
k141_4961540_length_1243_cov_4.0000_1	RED26479.1	uncharacterized protein DUF4838	1.6e-15	24.9
k141_8401090_length_1223_cov_7.0000_1	RLD60151.1	DUF4838 domain-containing protein, partial	2.1e-15	24.9
k141_3625998_length_4520_cov_8.0000_2	RYG33706.1	glycoside hydrolase family 2 protein, partial	2.5e-14	24.9
k141_9568659_length_9879_cov_8.0167_6	GBC70361.1	hypothetical protein HRbin02_00127	1.3e-40	25
k141_8193148_length_3238_cov_9.0920_2	WP_044296354.1	hypothetical protein	1.1e-35	25
k141_2010377_length_5120_cov_13.0000_3	WP_027470999.1	glycoside hydrolase	1e-17	25
k141_265784_length_1292_cov_5.0000_2	SEW41018.1	F5/8 type C domain-containing protein	1.3e-14	25
k141_4779379_length_1034_cov_7.0000_1	RMF86453.1	DUF4091 domain-containing protein, partial	1.5e-14	25
k141_4533644_length_2466_cov_7.0000_1	WP_049962769.1	SH3 domain-containing protein	7.8e-14	25
k141_7103356_length_1576_cov_6.0000_3	RZK65291.1	hypothetical protein EOO85_28530	1.1e-11	25
k141_531363_length_29082_cov_15.9875_14	WP_087392190.1	glycosyltransferase	8.7e-78	25.1
k141_6221824_length_3155_cov_8.0000_2	WP_113023000.1	hypothetical protein	1.3e-45	25.1
k141_3221925_length_3042_cov_5.0000_2	WP_080834850.1	DUF1080 domain-containing protein	5.8e-45	25.1
k141_4966769_length_2163_cov_6.7062_1	SHE12535.1	Endoglucanase Z precursor	9.5e-40	25.1
k141_4893763_length_2220_cov_7.0000_1	WP_127039345.1	DUF4838 domain-containing protein	1.4e-33	25.1
k141_2876643_length_1486_cov_4.0000_1	PWM34146.1	hypothetical protein DBX65_07960	1.8e-21	25.1
k141_4945229_length_1486_cov_7.2171_2	CDE16957.1	alpha-L-rhamnosidase	2.6e-21	25.1
k141_796273_length_1072_cov_5.0000_1	OJV34744.1	hypothetical protein BGO29_09940	3.7e-21	25.1
k141_6019139_length_2049_cov_5.0000_1	WP_119365859.1	starch-binding protein	2.7e-20	25.1
k141_696294_length_5754_cov_14.6811_1	WP_120738180.1	glycosyltransferase family 4 protein	1e-18	25.1
k141_9716620_length_28281_cov_14.0709_11	PWM49975.1	hypothetical protein DBX39_04080	1.8e-17	25.1
k141_2828748_length_1556_cov_6.0000_1	CDA15999.1	histidinol phosphate phosphatase HisJ family	2.6e-17	25.1
k141_329508_length_1039_cov_3.0000_1	PWM73542.1	hypothetical protein DBX59_04790	7.2e-16	25.1
k141_7941161_length_1264_cov_7.4942_1	WP_042367978.1	PDZ domain-containing protein	9.8e-16	25.1
k141_5839826_length_6942_cov_12.4810_4	WP_010093248.1	S-layer homology domain-containing protein	2.9e-13	25.1
k141_3739467_length_1241_cov_5.0000_1	CDE34705.1	f5/8 type C domain protein	8.4e-12	25.1
k141_6559949_length_3281_cov_8.2803_2	WP_013781379.1	glycoside hydrolase	3.2e-70	25.2
k141_7319832_length_8231_cov_12.2462_6	WP_068887585.1	hypothetical protein	7.2e-41	25.2
k141_2934662_length_6426_cov_13.0000_2	WP_072300224.1	Lyzozyme M1 (1,4-beta-N-acetylmuramidase)	8e-41	25.2
k141_7093992_length_7749_cov_22.4402_2	PCJ57393.1	hypothetical protein COA79_16120	4.6e-38	25.2
k141_7978931_length_2005_cov_7.0000_1	PWM34146.1	hypothetical protein DBX65_07960	1.7e-35	25.2
k141_1820396_length_4328_cov_8.0000_4	WP_112058595.1	glycosyltransferase family 39 protein	6.2e-33	25.2
k141_953268_length_2342_cov_8.9509_1	WP_068585511.1	right-handed parallel beta-helix repeat-containing protein	1.8e-31	25.2
k141_10156233_length_4774_cov_11.0000_1	WP_051685282.1	glycosyltransferase family 8 protein	2.3e-27	25.2
k141_9172977_length_1954_cov_6.0000_3	WP_132319375.1	hypothetical protein	1.9e-26	25.2
k141_9237248_length_2587_cov_5.0000_1	WP_106052595.1	hypothetical protein	2.8e-22	25.2
k141_5814632_length_2770_cov_7.9947_2	WP_113017466.1	hypothetical protein	8e-21	25.2
k141_7011972_length_30156_cov_14.0342_15	WP_008409613.1	glycosyltransferase family 4 protein	1.5e-20	25.2
k141_2533007_length_1274_cov_4.0000_2	PWL55323.1	hypothetical protein DBY36_01225	2.2e-18	25.2
k141_6349802_length_5371_cov_14.6962_4	OFX68405.1	hypothetical protein A2X12_10080	1e-17	25.2
k141_1804867_length_1544_cov_14.3350_1	WP_066215740.1	DUF4982 domain-containing protein	7.7e-15	25.2
k141_5007039_length_1574_cov_8.3133_1	WP_094709560.1	pullulanase-type alpha-1,6-glucosidase	2.3e-14	25.2
k141_2328041_length_1919_cov_14.0000_2	WP_075965775.1	hydrolase	3.8e-14	25.2
k141_9464090_length_1377_cov_6.0000_1	RKX43907.1	hypothetical protein DRP64_07595	2.1e-13	25.2
k141_295089_length_1117_cov_6.0000_1	SCI93384.1	uncharacterized protein%2C YkwD family	3.7e-11	25.2
k141_10032355_length_6647_cov_6.0000_1	WP_113023000.1	hypothetical protein	4.4e-105	25.3
k141_5789399_length_12579_cov_9.1115_1	WP_094594250.1	cellulase family glycosylhydrolase	4.7e-67	25.3
k141_1659020_length_2200_cov_12.9796_1	GDY13630.1	hypothetical protein LBMAG53_25080	1.1e-41	25.3
k141_410716_length_4510_cov_10.0000_1	WP_110840949.1	hypothetical protein	5.9e-39	25.3
k141_8325969_length_1504_cov_4.0000_1	RKY04483.1	hypothetical protein DRP77_03735	2.8e-38	25.3
k141_7101343_length_3220_cov_6.1108_3	WP_087570467.1	carbohydrate-binding protein	6.9e-33	25.3
k141_3941707_length_1697_cov_11.0000_1	ANQ48840.1	Alpha-1,3-galactosidase B	7.2e-33	25.3
k141_639853_length_1440_cov_5.0000_2	WP_050709142.1	beta-N-acetylglucosaminidase	2e-27	25.3
k141_5799469_length_1124_cov_5.0000_1	OPX25603.1	hypothetical protein B1H02_01030	2.5e-23	25.3
k141_4870757_length_1533_cov_6.0000_1	CDE20899.1	putative uncharacterized protein	2.2e-22	25.3
k141_7909156_length_1178_cov_4.0000_1	WP_100431098.1	hypothetical protein	2.9e-22	25.3
k141_4358391_length_2313_cov_8.0000_2	AHF25065.1	beta-mannosidase	1.7e-20	25.3
k141_7775063_length_1860_cov_4.6987_2	CDC79400.1	enterochelin esterase and related enzymes	2.9e-19	25.3
k141_8003558_length_1177_cov_4.0000_1	WP_015710596.1	hypothetical protein	7.4e-18	25.3
k141_4138824_length_1025_cov_3.0000_1	WP_090945474.1	hypothetical protein	9.3e-17	25.3
k141_5190144_length_1433_cov_4.0000_1	WP_010001422.1	beta-galactosidase	3.8e-16	25.3
k141_2437252_length_1416_cov_6.7192_1	WP_113845654.1	glycoside hydrolase family 28	4.5e-16	25.3
k141_7449703_length_1006_cov_6.0000_1	TMI86841.1	right-handed parallel beta-helix repeat-containing protein, partial	3.3e-14	25.3
k141_10268574_length_4979_cov_6.0000_7	WP_118948877.1	glycosyltransferase family 8 protein	2.5e-11	25.3
k141_2911546_length_9553_cov_10.0000_1	WP_132747332.1	polysaccharide lyase 8 family protein	1.1e-66	25.4
k141_3750075_length_6491_cov_9.0000_2	RIK72580.1	glycoside hydrolase family 2	7.1e-51	25.4
k141_5317561_length_18612_cov_14.4973_10	WP_113673684.1	DUF4962 domain-containing protein	1.6e-43	25.4
k141_7801973_length_3481_cov_6.9461_1	OGV48517.1	hypothetical protein A2017_16420	5.3e-36	25.4
k141_7982462_length_1859_cov_5.9942_2	WP_113673684.1	DUF4962 domain-containing protein	2.2e-33	25.4
k141_2531589_length_1915_cov_8.0000_2	WP_085533383.1	hypothetical protein, partial	2.4e-30	25.4
k141_2269042_length_3931_cov_7.0000_2	QBJ03609.1	hypothetical protein UCC3521_0071	5.9e-29	25.4
k141_4359988_length_1786_cov_8.0000_1	WP_138951525.1	alpha-1,3-galactosidase B	1.1e-25	25.4
k141_2123700_length_4477_cov_6.0000_3	TET34390.1	DUF4838 domain-containing protein	1.4e-22	25.4
k141_413321_length_1245_cov_3.0000_1	CBL16782.1	Beta-glucanase/Beta-glucan synthetase	6.2e-20	25.4
k141_5164444_length_1067_cov_4.0000_1	PIA82394.1	hypothetical protein BFR04_11230	2.6e-17	25.4
k141_3686870_length_1269_cov_10.0000_1	WP_068585511.1	right-handed parallel beta-helix repeat-containing protein	8.9e-17	25.4
k141_7330224_length_1595_cov_9.0000_2	WP_040679908.1	exo-alpha-sialidase	2e-12	25.4
k141_7496693_length_2630_cov_6.0000_1	KPK37128.1	hypothetical protein AMJ65_15325	3e-12	25.4
k141_3011895_length_1529_cov_5.0000_1	WP_081349138.1	hypothetical protein	4e-12	25.4
k141_5702467_length_2820_cov_8.0000_1	AAG24953.1	XalA	2.9e-54	25.5
k141_5099916_length_4490_cov_12.0000_2	CDE21806.1	putative uncharacterized protein	5.5e-42	25.5
k141_9068209_length_2531_cov_8.9264_1	WP_029502259.1	hypothetical protein	1.3e-28	25.5
k141_5796023_length_2849_cov_8.0000_1	CDE18403.1	putative uncharacterized protein	3.3e-27	25.5
k141_502021_length_1008_cov_5.0000_1	WP_078766471.1	polysaccharide deacetylase family protein	8.6e-23	25.5
k141_5467481_length_1507_cov_6.0000_1	WP_004623367.1	hypothetical protein	1.2e-20	25.5
k141_6755705_length_1905_cov_6.1678_1	RKU18092.1	hypothetical protein C6500_13805	3.3e-19	25.5
k141_4020355_length_1528_cov_5.0000_1	OGF61551.1	hypothetical protein A2Y62_01875	3.3e-18	25.5
k141_6195186_length_1069_cov_12.0000_1	WP_107498726.1	Bacterial alpha-L-rhamnosidase	1.5e-17	25.5
k141_1093290_length_4701_cov_7.2982_1	WP_093321205.1	DUF4838 domain-containing protein	2.4e-17	25.5
k141_5900590_length_3153_cov_7.9558_2	WP_118631868.1	family 16 glycosylhydrolase	3.2e-17	25.5
k141_6426448_length_2424_cov_13.0206_1	OFX68405.1	hypothetical protein A2X12_10080	6.4e-16	25.5
k141_2642059_length_2417_cov_11.1692_1	WP_138084470.1	hypothetical protein	1.4e-15	25.5
k141_20070_length_1088_cov_4.0000_1	WP_084690711.1	hypothetical protein	6.2e-11	25.5
k141_3339471_length_2056_cov_4.0000_1	WP_082363636.1	polysaccharide lyase 8 family protein	2.2e-41	25.6
k141_4971008_length_4788_cov_10.7934_1	WP_006352981.1	Bacterial alpha-L-rhamnosidase	2.9e-36	25.6
k141_7269273_length_2542_cov_11.0000_1	WP_087569715.1	hypothetical protein	2e-31	25.6
k141_7094377_length_2313_cov_6.0000_2	OHB55767.1	hypothetical protein A2Y07_10590	2.5e-31	25.6
k141_4828569_length_195628_cov_13.0000_106	WP_004455521.1	DUF4962 domain-containing protein	7.2e-31	25.6
k141_6863058_length_1558_cov_8.5618_1	WP_113023752.1	hypothetical protein	1.9e-29	25.6
k141_2830387_length_9204_cov_10.0000_1	WP_113676056.1	hypothetical protein	1.3e-23	25.6
k141_8152489_length_1500_cov_5.0015_2	RKY04308.1	hypothetical protein DRP77_04220, partial	2.3e-23	25.6
k141_1396734_length_1378_cov_7.0000_1	WP_134090023.1	DUF4838 domain-containing protein	5.8e-22	25.6
k141_959062_length_1644_cov_6.5689_1	PWL72409.1	glycosyl hydrolase family 5	1.5e-21	25.6
k141_4030166_length_1300_cov_7.0000_1	ODU53098.1	hypothetical protein ABT09_02095	3.2e-19	25.6
k141_6783593_length_3355_cov_7.0000_2	RKX32816.1	hypothetical protein DRP71_11495	3.9e-19	25.6
k141_3540399_length_1009_cov_4.0000_1	WP_084598242.1	DUF4838 domain-containing protein	1.1e-17	25.6
k141_9184145_length_1778_cov_9.0000_2	WP_009094776.1	alpha/beta hydrolase	2.7e-17	25.6
k141_9162747_length_5031_cov_6.0000_2	SCI66934.1	F5/8 type C domain	2.9e-17	25.6
k141_8855325_length_2856_cov_7.0000_2	WP_054023593.1	hypothetical protein	8.6e-16	25.6
k141_4822674_length_2308_cov_7.0000_5	WP_083304864.1	glycosyltransferase family 2 protein	2.6e-14	25.6
k141_474088_length_6209_cov_15.6388_3	WP_119988878.1	rhamnogalacturonan acetylesterase	6.3e-12	25.6
k141_6244859_length_2608_cov_7.3518_1	WP_051196249.1	family 20 glycosylhydrolase	8.5e-11	25.6
k141_1639517_length_2814_cov_8.0000_1	RKY64406.1	hypothetical protein DRP99_02195	4.2e-68	25.7
k141_9405710_length_4743_cov_9.0000_3	WP_136002078.1	LPXTG cell wall anchor domain-containing protein	1.5e-50	25.7
k141_4638641_length_3032_cov_8.0315_2	PWM75311.1	hypothetical protein DBX59_02460	2.3e-48	25.7
k141_7507563_length_2239_cov_11.0000_2	WP_130606118.1	glycoside hydrolase family 2 protein	1.5e-43	25.7
k141_8798005_length_4276_cov_6.0000_2	AEI41085.1	glycoside hydrolase	3.4e-42	25.7
k141_5611386_length_42507_cov_12.1392_24	PWM73543.1	hypothetical protein DBX59_04795	4.1e-42	25.7
k141_2882702_length_2689_cov_9.8658_2	SDK56110.1	Pectate lyase superfamily protein	9.8e-40	25.7
k141_7847804_length_3103_cov_7.0000_2	WP_116062842.1	Bacterial alpha-L-rhamnosidase	1e-38	25.7
k141_3408702_length_2302_cov_7.0000_2	PID26479.1	alpha-1,3-galactosidase B	4.3e-37	25.7
k141_5240397_length_8635_cov_6.4486_1	WP_136367993.1	DUF4962 domain-containing protein	8.6e-37	25.7
k141_5552387_length_2688_cov_6.0000_2	OIO98938.1	hypothetical protein AUJ92_00455	2e-33	25.7
k141_1883472_length_4613_cov_8.0000_3	CDE84900.1	alpha-galactosidase	2.2e-33	25.7
k141_2279646_length_4580_cov_9.0741_4	WP_103477584.1	hypothetical protein	3.8e-33	25.7
k141_3547198_length_1642_cov_9.0000_1	KLU71796.1	hypothetical protein RHS_2510	1.8e-30	25.7
k141_4843299_length_3369_cov_7.3494_3	WP_026506004.1	glycosyltransferase family 2 protein	1.1e-27	25.7
k141_10161288_length_3024_cov_6.0000_2	OGX34067.1	hypothetical protein A2787_01510	1.5e-26	25.7
k141_9222277_length_1694_cov_6.0000_1	WP_056610885.1	family 20 glycosylhydrolase	1.5e-24	25.7
k141_6961984_length_1763_cov_7.0000_1	CDE80950.1	glycosyl hydrolase family 2 sugar binding domain protein	2.4e-24	25.7
k141_9020898_length_1260_cov_5.0000_1	WP_094368622.1	hypothetical protein	7e-22	25.7
k141_3594624_length_1005_cov_8.0000_1	WP_026625732.1	right-handed parallel beta-helix repeat-containing protein	3.4e-19	25.7
k141_9918008_length_1066_cov_4.0000_1	WP_027984124.1	hypothetical protein	1.3e-16	25.7
k141_6495970_length_1092_cov_5.0000_1	WP_067621862.1	family 20 glycosylhydrolase	1.6e-14	25.7
k141_2475860_length_15035_cov_16.9137_14	RYG06193.1	hypothetical protein EOO02_01425	5e-13	25.7
k141_6243444_length_1433_cov_9.0000_1	WP_109093181.1	pullulanase-type alpha-1,6-glucosidase	5.5e-12	25.7
k141_5700130_length_3470_cov_13.7161_3	WP_009132009.1	family 43 glycosylhydrolase	6.5e-70	25.8
k141_1144921_length_9060_cov_15.2612_3	OHB67041.1	hypothetical protein A2Y76_00520	5.4e-52	25.8
k141_5984887_length_5861_cov_10.0000_2	PID26479.1	alpha-1,3-galactosidase B	1.2e-50	25.8
k141_3340559_length_1749_cov_5.0000_1	PWM75311.1	hypothetical protein DBX59_02460	3e-47	25.8
k141_2677288_length_2559_cov_6.0000_1	WP_092356944.1	family 20 glycosylhydrolase, partial	5.9e-44	25.8
k141_8408355_length_3737_cov_17.3270_2	WP_018759020.1	hypothetical protein	4.9e-41	25.8
k141_6990310_length_2641_cov_8.0000_2	OIO96463.1	hypothetical protein AUJ92_05885	2.7e-40	25.8
k141_8688412_length_22083_cov_10.0345_11	WP_091683669.1	glycoside hydrolase family 2 protein	7.5e-34	25.8
k141_3445002_length_1599_cov_7.0000_1	RMG04565.1	hypothetical protein D6741_00810, partial	5.2e-30	25.8
k141_3628648_length_1380_cov_5.0000_1	SUV28227.1	Beta-galactosidase/beta-glucuronidase	2.8e-24	25.8
k141_94866_length_1839_cov_6.0000_2	WP_099093052.1	polysaccharide deacetylase family protein	4.2e-24	25.8
k141_1859255_length_2406_cov_5.0000_1	WP_138752126.1	hypothetical protein	4.1e-23	25.8
k141_5589685_length_1530_cov_6.0000_1	OJV90792.1	beta-galactosidase	7.6e-22	25.8
k141_2552206_length_4733_cov_10.0000_3	PWL72409.1	glycosyl hydrolase family 5	9.3e-21	25.8
k141_7719415_length_1237_cov_3.0000_1	WP_081820328.1	leucine-rich repeat protein	2e-20	25.8
k141_1881774_length_1253_cov_10.3759_1	CDE20899.1	putative uncharacterized protein	2.2e-20	25.8
k141_5718825_length_1294_cov_6.0000_1	OGV70976.1	hypothetical protein A3K18_23670	8.7e-20	25.8
k141_3189768_length_1845_cov_6.0000_2	RXJ67606.1	hypothetical protein CS022_24370	2.5e-18	25.8
k141_1818425_length_1067_cov_2.0000_1	GCB35692.1	hypothetical protein KGMB02408_26370	1.7e-16	25.8
k141_8370228_length_2880_cov_9.0497_2	PWM65605.1	hypothetical protein DBX61_09400	2.6e-14	25.8
k141_5332195_length_2462_cov_7.0000_1	OFX68405.1	hypothetical protein A2X12_10080	2e-12	25.8
k141_4487928_length_1645_cov_8.0000_1	WP_082026704.1	alpha-galactosidase	7.6e-53	25.9
k141_88040_length_1984_cov_9.6706_2	OHB53022.1	hypothetical protein A2Y07_06380	5e-49	25.9
k141_4800175_length_4485_cov_12.0000_3	KPL08290.1	hypothetical protein AMJ86_01210	5.7e-48	25.9
k141_464826_length_4966_cov_7.0000_2	OGV52855.1	hypothetical protein A2017_16965	1.4e-47	25.9
k141_8173232_length_1732_cov_7.0000_1	OGV52855.1	hypothetical protein A2017_16965	9.8e-43	25.9
k141_729307_length_9148_cov_11.0000_1	WP_113676073.1	hypothetical protein	2.1e-41	25.9
k141_1589268_length_1379_cov_4.0000_1	OGV34404.1	hypothetical protein A2020_05010	4.3e-41	25.9
k141_546988_length_1429_cov_4.0000_1	WP_007661809.1	Bacterial alpha-L-rhamnosidase	4.7e-35	25.9
k141_6035919_length_1616_cov_4.0000_2	WP_073347758.1	alpha-1,3-galactosidase B	1.9e-33	25.9
k141_2566131_length_1480_cov_6.0000_1	PWM75291.1	hypothetical protein DBX59_02360	5.5e-32	25.9
k141_67147_length_2525_cov_10.9606_2	KWW41726.1	hypothetical protein F083_940	3.8e-30	25.9
k141_2793038_length_1891_cov_7.0000_1	WP_107829027.1	prolyl oligopeptidase family serine peptidase	1.7e-24	25.9
k141_6357198_length_1277_cov_5.0000_1	KFN08508.1	glycosyl hydrolases 43 family protein	7e-22	25.9
k141_1339084_length_2654_cov_6.7815_1	WP_076323325.1	hypothetical protein	3.5e-21	25.9
k141_5597630_length_1992_cov_4.0000_2	WP_013313078.1	family 20 glycosylhydrolase	2.4e-20	25.9
k141_5319608_length_2950_cov_6.0000_2	WP_068610407.1	hypothetical protein	2.3e-18	25.9
k141_5842819_length_1105_cov_4.0000_1	WP_124755479.1	hypothetical protein	5.3e-18	25.9
k141_527735_length_1206_cov_10.0000_1	PWL50882.1	hypothetical protein DBY36_05510	5.8e-18	25.9
k141_6598139_length_2004_cov_8.0000_1	CDD29973.1	cell-wall biogenesis glycosyltransferase	8.5e-18	25.9
k141_9430188_length_2731_cov_7.9486_1	CDA29324.1	glycoside hydrolase family 16	1.9e-15	25.9
k141_28690_length_1384_cov_11.8850_1	WP_051207883.1	starch-binding protein	4e-15	25.9
k141_2433013_length_3629_cov_7.0851_4	WP_002203786.1	hypothetical protein	1e-14	25.9
k141_610727_length_3279_cov_5.0000_1	KYH40880.1	hypothetical protein AYL32_009040	1.3e-65	26
k141_4348798_length_2197_cov_7.0000_1	WP_113033160.1	DUF4838 domain-containing protein	1.9e-59	26
k141_10082973_length_26784_cov_9.0000_6	CDE19298.1	putative uncharacterized protein	7.9e-58	26
k141_2834149_length_8327_cov_10.3204_2	PWM73543.1	hypothetical protein DBX59_04795	1.3e-50	26
k141_1163388_length_1780_cov_8.0000_1	WP_108061893.1	hypothetical protein	9.7e-46	26
k141_7271674_length_7856_cov_21.6110_2	PCJ60843.1	hypothetical protein COA79_07225	6.8e-44	26
k141_489642_length_2357_cov_8.0000_1	OGV39220.1	hypothetical protein A2020_11305	8.7e-41	26
k141_4805990_length_1354_cov_3.0000_1	WP_056615345.1	hypothetical protein	1.8e-39	26
k141_4099228_length_280409_cov_15.9996_108	WP_095332699.1	coagulation factor 5/8 type domain-containing protein, partial	1.6e-35	26
k141_7898568_length_1148_cov_4.0000_1	WP_138293132.1	Bacterial alpha-L-rhamnosidase	3.8e-27	26
k141_8822906_length_3784_cov_9.0000_2	OGO92754.1	hypothetical protein A2Y17_10135	2.5e-25	26
k141_6915894_length_2525_cov_5.0000_1	OGV62276.1	hypothetical protein A2283_17630	4e-24	26
k141_4183437_length_6789_cov_9.0000_1	WP_038167424.1	right-handed parallel beta-helix repeat-containing protein	1.1e-20	26
k141_9639333_length_5826_cov_13.9184_4	WP_102757146.1	right-handed parallel beta-helix repeat-containing protein	3.1e-18	26
k141_4159564_length_6906_cov_7.9549_2	WP_117477992.1	leucine-rich repeat protein	1.5e-16	26
k141_3559777_length_1034_cov_7.0000_1	WP_120746171.1	tandem-95 repeat protein	1.6e-16	26
k141_4298434_length_1711_cov_5.0000_1	WP_106053460.1	cellulase family glycosylhydrolase	1e-15	26
k141_1942391_length_2622_cov_7.0000_3	WP_129589695.1	hypothetical protein	1.6e-14	26
k141_992079_length_1175_cov_5.9691_1	WP_075424318.1	hypothetical protein	3.7e-14	26
k141_8015134_length_1262_cov_4.0000_2	PWM75291.1	hypothetical protein DBX59_02360	3.9e-14	26
k141_2073811_length_1945_cov_5.0000_2	WP_106053562.1	hypothetical protein	6.5e-14	26
k141_10302666_length_1111_cov_6.0000_1	WP_076315983.1	hypothetical protein	1.4e-13	26
k141_4988234_length_9338_cov_9.2417_8	WP_051689315.1	glycosyltransferase	2.4e-13	26
k141_9573339_length_2507_cov_10.5123_3	WP_122121377.1	pectin esterase	2.4e-11	26
k141_5446035_length_4892_cov_5.0000_2	OIO98938.1	hypothetical protein AUJ92_00455	2.9e-53	26.1
k141_659466_length_3111_cov_7.0000_2	PWM70375.1	hypothetical protein DBX59_11000	4.1e-53	26.1
k141_3219951_length_19259_cov_19.4802_3	WP_081824233.1	DUF4962 domain-containing protein	5.2e-51	26.1
k141_4699589_length_2946_cov_9.0000_1	PWM75291.1	hypothetical protein DBX59_02360	1.1e-50	26.1
k141_1746584_length_2307_cov_4.0000_1	PWM75311.1	hypothetical protein DBX59_02460	3.7e-50	26.1
k141_2838805_length_5325_cov_9.0000_3	WP_113673684.1	DUF4962 domain-containing protein	1.2e-48	26.1
k141_2312879_length_3166_cov_8.0000_1	WP_132747332.1	polysaccharide lyase 8 family protein	1.9e-44	26.1
k141_9724331_length_5761_cov_8.4875_1	WP_089740529.1	hypothetical protein	1.5e-42	26.1
k141_1802403_length_7766_cov_14.2995_1	OGV55928.1	hypothetical protein A2X49_08055	3e-42	26.1
k141_4426021_length_2309_cov_5.0000_1	OHB79284.1	hypothetical protein A2V98_06535	2e-36	26.1
k141_4085299_length_3037_cov_11.0000_1	WP_025724460.1	hypothetical protein	1.6e-32	26.1
k141_6307365_length_1232_cov_9.0000_1	PWM75291.1	hypothetical protein DBX59_02360	1.9e-32	26.1
k141_5740472_length_226458_cov_15.1567_163	OUT94594.1	hypothetical protein CBB96_05370	1.5e-27	26.1
k141_4897624_length_9106_cov_18.5955_1	SHK40935.1	Por secretion system C-terminal sorting domain-containing protein	6.8e-27	26.1
k141_809147_length_1688_cov_4.0000_1	PIY46177.1	hypothetical protein COZ06_18655	5.8e-24	26.1
k141_9424375_length_5012_cov_8.0000_2	WP_068141983.1	hypothetical protein	8.6e-24	26.1
k141_1668395_length_1136_cov_6.0000_1	WP_137079803.1	DUF4838 domain-containing protein	9.7e-23	26.1
k141_7376734_length_2430_cov_8.5142_2	PCI00277.1	hypothetical protein COB81_09225	2.5e-21	26.1
k141_3628101_length_3786_cov_11.0000_1	OGV39217.1	hypothetical protein A2020_11290	9.6e-21	26.1
k141_10155692_length_2507_cov_6.9987_2	WP_090143486.1	hypothetical protein	2.1e-18	26.1
k141_3417203_length_18348_cov_9.0000_7	WP_102757146.1	right-handed parallel beta-helix repeat-containing protein	4e-18	26.1
k141_6382152_length_1122_cov_4.0000_1	WP_050062135.1	hypothetical protein	9.2e-18	26.1
k141_1837836_length_1582_cov_10.0000_2	CUN68532.1	General stress protein A	4e-17	26.1
k141_4135077_length_1775_cov_9.0000_1	CDD29973.1	cell-wall biogenesis glycosyltransferase	1.8e-16	26.1
k141_1153221_length_1607_cov_8.0000_1	OJT23390.1	hypothetical protein BO221_20460	2.2e-15	26.1
k141_7355795_length_2711_cov_7.0000_1	OGV68866.1	hypothetical protein A2283_10970	3e-15	26.1
k141_1596796_length_1381_cov_4.0000_2	WP_102727942.1	glycoside hydrolase family 16 protein	1.1e-14	26.1
k141_10023260_length_1780_cov_4.0000_1	WP_122913848.1	glycosyl transferase	1.5e-14	26.1
k141_946195_length_4001_cov_54.8285_3	WP_135660299.1	DUF4422 domain-containing protein	1.2e-12	26.1
k141_3167847_length_52651_cov_18.0847_1	WP_118524949.1	hypothetical protein	3.3e-133	26.2
k141_2387379_length_2201_cov_8.0000_1	WP_081848653.1	hypothetical protein	4.1e-70	26.2
k141_2191445_length_14938_cov_10.6238_1	WP_113023000.1	hypothetical protein	4.1e-67	26.2
k141_7271498_length_3161_cov_9.0000_1	WP_121613530.1	hyaluronate lyase	3e-63	26.2
k141_2527244_length_2551_cov_8.0000_1	OMF15900.1	hypothetical protein BK127_13575	2.1e-54	26.2
k141_2435426_length_2276_cov_13.0000_1	WP_087567499.1	hypothetical protein	1.2e-51	26.2
k141_4392648_length_1720_cov_5.0000_1	WP_138884343.1	DNRLRE domain-containing protein	1.2e-37	26.2
k141_762016_length_2768_cov_32.0000_1	PIE48762.1	hypothetical protein CSA39_06120	1.5e-36	26.2
k141_9788957_length_2404_cov_9.0000_2	WP_107829027.1	prolyl oligopeptidase family serine peptidase	2.2e-24	26.2
k141_2504734_length_1062_cov_2.0000_1	RYD28947.1	hypothetical protein EOP86_22350, partial	1.4e-22	26.2
k141_1181487_length_1144_cov_4.0000_1	OIO98938.1	hypothetical protein AUJ92_00455	2.8e-22	26.2
k141_9571185_length_4505_cov_7.0000_6	WP_077558519.1	hypothetical protein	3.4e-19	26.2
k141_10070590_length_1030_cov_6.0079_1	CCY91599.1	putative uncharacterized protein	2.3e-15	26.2
k141_4002733_length_43772_cov_16.9921_17	WP_026508487.1	glycosyltransferase family 2 protein	2.8e-14	26.2
k141_2262007_length_2334_cov_6.0000_1	WP_123464568.1	polysaccharide lyase 8 family protein	4.4e-56	26.3
k141_1246771_length_2150_cov_6.1817_1	WP_094594250.1	cellulase family glycosylhydrolase	1.2e-53	26.3
k141_9684456_length_5245_cov_14.5841_4	CCY07687.1	putative surface-anchored extracellular glycosyl hydrolase family 18	1.3e-53	26.3
k141_3910868_length_2558_cov_5.0000_1	CDE21806.1	putative uncharacterized protein	2.1e-51	26.3
k141_5658849_length_2634_cov_7.0000_2	GCC10063.1	alpha-xylosidase	7.9e-51	26.3
k141_7007209_length_1733_cov_6.0000_1	WP_076235338.1	hypothetical protein	3e-44	26.3
k141_9153798_length_1790_cov_5.0000_2	WP_120469531.1	glycoside hydrolase family 2 protein	9.1e-38	26.3
k141_10318878_length_4881_cov_9.9441_1	WP_123754328.1	pectate lyase	2.1e-37	26.3
k141_6363794_length_14372_cov_9.9110_1	WP_036655504.1	hypothetical protein	3.3e-35	26.3
k141_1967310_length_24025_cov_52.1656_27	CCX51449.1	putative uncharacterized protein	5.6e-35	26.3
k141_6062208_length_2086_cov_6.7470_1	WP_066083883.1	cellulase family glycosylhydrolase	6.3e-35	26.3
k141_5304022_length_1887_cov_5.0000_1	PYQ49041.1	beta-N-acetylglucosaminidase	9.4e-32	26.3
k141_1052339_length_1491_cov_9.0000_1	OQX83187.1	hypothetical protein B6D60_10885	3.1e-28	26.3
k141_8765436_length_4530_cov_8.0000_4	OIO94047.1	hypothetical protein AUJ92_11095	5.1e-28	26.3
k141_465907_length_1189_cov_5.0000_1	WP_140422724.1	alpha-1,3-galactosidase B	3.7e-26	26.3
k141_2558467_length_3637_cov_20.0034_3	GAP72174.1	phosphate acetyltransferase	8.1e-26	26.3
k141_9528638_length_1657_cov_6.0000_1	KPL08290.1	hypothetical protein AMJ86_01210	3.3e-24	26.3
k141_7265727_length_2640_cov_6.0000_1	WP_078499470.1	DUF5110 domain-containing protein	5.4e-23	26.3
k141_1027148_length_1247_cov_4.0000_1	WP_113673684.1	DUF4962 domain-containing protein	2.4e-19	26.3
k141_3669874_length_13959_cov_14.3820_1	OJY80849.1	hypothetical protein BGP14_01225	4e-18	26.3
k141_8075821_length_9359_cov_11.5100_3	WP_054653319.1	glycosyltransferase family 2 protein	9.2e-16	26.3
k141_6106402_length_1865_cov_18.0000_1	CDC18918.1	glycosyl hydrolase family 3 N terminal domain-containing protein	3.2e-15	26.3
k141_8951848_length_1388_cov_6.0000_1	OGO92754.1	hypothetical protein A2Y17_10135	6.9e-15	26.3
k141_2086058_length_5932_cov_7.9872_6	KWW29776.1	family 2 glycosyl transferase	1.1e-14	26.3
k141_4800655_length_1072_cov_5.0000_1	CDB67839.1	uncharacterized protein BN564_01504	1.6e-11	26.3
k141_2878619_length_1515_cov_7.0000_1	CDD03501.1	lipolytic protein G-D-S-L family	8.5e-11	26.3
k141_574945_length_12225_cov_13.0004_7	OJV40466.1	hypothetical protein BGO29_10130	5.3e-83	26.4
k141_3573250_length_4702_cov_8.0000_3	WP_094594250.1	cellulase family glycosylhydrolase	8.3e-51	26.4
k141_2191445_length_14938_cov_10.6238_2	RMG00588.1	DUF4962 domain-containing protein	8.4e-48	26.4
k141_748604_length_7542_cov_12.2619_4	WP_066083883.1	cellulase family glycosylhydrolase	4.3e-42	26.4
k141_4006271_length_7826_cov_14.0000_5	WP_113673684.1	DUF4962 domain-containing protein	2.1e-40	26.4
k141_6715118_length_4859_cov_9.0000_1	WP_007278883.1	alpha-1,6-galactosidase	6.5e-39	26.4
k141_5756912_length_1432_cov_6.0000_1	OFY35852.1	hypothetical protein A2W91_17615	2.5e-36	26.4
k141_6621695_length_1880_cov_8.0000_2	WP_048704232.1	alpha-galactosidase	5.6e-35	26.4
k141_2209506_length_3736_cov_8.5149_1	AGS50327.1	hypothetical protein	1.3e-33	26.4
k141_2432766_length_10663_cov_10.7799_4	PWM49977.1	hypothetical protein DBX39_04090, partial	2.1e-33	26.4
k141_3994817_length_2564_cov_18.4874_1	KRC59210.1	hypothetical protein ASE14_15695	1e-32	26.4
k141_3289748_length_1232_cov_5.0000_2	WP_028088398.1	helix-turn-helix domain-containing protein	2.1e-32	26.4
k141_424537_length_2052_cov_8.0000_1	PWM82722.1	hypothetical protein DBX90_05770	2.8e-32	26.4
k141_3173201_length_1083_cov_5.0000_1	OGS22265.1	hypothetical protein A2252_06805	1.4e-31	26.4
k141_8931337_length_6971_cov_11.7048_1	WP_113671952.1	glycoside hydrolase family 2 protein	8.4e-31	26.4
k141_2362405_length_1293_cov_7.0000_2	KPJ64459.1	hypothetical protein AMK68_01660	1.4e-28	26.4
k141_9858460_length_2978_cov_10.0000_2	AIF26900.1	hypothetical protein	2.5e-27	26.4
k141_9544557_length_1196_cov_4.0000_1	WP_130566870.1	starch-binding protein	1.7e-25	26.4
k141_4813357_length_2064_cov_10.0000_1	WP_026390002.1	DUF5011 domain-containing protein	1.6e-24	26.4
k141_10227899_length_2735_cov_8.0000_1	WP_120746171.1	tandem-95 repeat protein	8.7e-23	26.4
k141_1823_length_1052_cov_4.0000_1	WP_044228056.1	DUF4838 domain-containing protein	2.1e-19	26.4
k141_5284555_length_1378_cov_4.0000_1	WP_034710038.1	DUF4838 domain-containing protein	5.6e-17	26.4
k141_7729350_length_2574_cov_8.0000_1	WP_116884288.1	Bacterial alpha-L-rhamnosidase	9.5e-17	26.4
k141_10108862_length_1885_cov_4.0000_1	WP_017732076.1	family 16 glycosylhydrolase	1.4e-15	26.4
k141_1311390_length_1111_cov_5.0000_1	WP_003408126.1	glycoside hydrolase family 16 protein	2.3e-15	26.4
k141_4985705_length_1108_cov_5.0000_1	WP_093947236.1	carbohydrate-binding protein	9.4e-15	26.4
k141_2183314_length_1214_cov_8.0000_1	WP_139602988.1	hypothetical protein	1.9e-13	26.4
k141_1898775_length_1024_cov_5.0000_1	OIO74369.1	hypothetical protein AUJ85_05770	2.2e-13	26.4
k141_1909496_length_1386_cov_7.9237_2	WP_024988492.1	glycosyltransferase family 8 protein	1e-12	26.4
k141_4604429_length_117439_cov_24.7419_99	WP_137642622.1	glycosyltransferase	1.1e-12	26.4
k141_7270387_length_1070_cov_4.6157_1	PWM25206.1	hypothetical protein DBX40_05375	6.6e-12	26.4
k141_4021048_length_1848_cov_6.0000_1	WP_055039584.1	discoidin domain-containing protein	2.4e-11	26.4
k141_9351072_length_2616_cov_6.9612_1	WP_079913303.1	hypothetical protein	2.6e-76	26.5
k141_2220440_length_6407_cov_9.0029_2	WP_113671994.1	carbohydrate-binding protein	8.7e-72	26.5
k141_5465736_length_10654_cov_17.7524_7	WP_018931183.1	glycoside hydrolase family 2 protein	5e-63	26.5
k141_366797_length_3081_cov_8.0000_2	WP_009860421.1	hypothetical protein	5.9e-62	26.5
k141_5283603_length_3334_cov_11.3267_3	OQX85616.1	hypothetical protein B6D60_07560	1.5e-47	26.5
k141_1440463_length_3058_cov_5.0000_1	WP_113034883.1	DUF2341 domain-containing protein	7.5e-46	26.5
k141_4292579_length_1802_cov_9.0000_1	OLA94366.1	hypothetical protein BHW64_04100	1.3e-42	26.5
k141_61463_length_1859_cov_7.0000_1	CDE22006.1	f5/8 type C domain protein	1.8e-42	26.5
k141_2713800_length_9068_cov_9.0000_1	OIO96463.1	hypothetical protein AUJ92_05885	1.7e-39	26.5
k141_3209702_length_1194_cov_4.0000_1	OHB53022.1	hypothetical protein A2Y07_06380	2.7e-36	26.5
k141_7989357_length_1486_cov_4.0000_1	PVY43356.1	parallel beta helix pectate lyase-like protein	6.1e-33	26.5
k141_6806408_length_2033_cov_7.0005_1	WP_136368963.1	hypothetical protein	1.6e-31	26.5
k141_6370944_length_4178_cov_7.0000_1	WP_058296694.1	starch-binding protein	2.2e-30	26.5
k141_3251792_length_7553_cov_14.9571_1	WP_059026971.1	glycosyltransferase family 4 protein	5.4e-28	26.5
k141_9035742_length_1788_cov_5.0000_1	WP_066867218.1	alpha/beta hydrolase	1.1e-26	26.5
k141_3224729_length_2264_cov_6.0000_2	OGV67406.1	hypothetical protein A3K18_29260	2.4e-25	26.5
k141_738693_length_2958_cov_7.3216_1	PWM74254.1	hypothetical protein DBX59_03975	2.3e-23	26.5
k141_8177608_length_1849_cov_8.0000_1	OMD53503.1	hypothetical protein BSK51_10175, partial	1.2e-22	26.5
k141_9692063_length_1784_cov_4.0000_1	WP_132046342.1	glycoside hydrolase family 3 protein	3.1e-21	26.5
k141_4159686_length_2551_cov_8.0000_4	WP_103338919.1	glycoside hydrolase family 28 protein	2.9e-20	26.5
k141_5791256_length_1884_cov_6.0000_1	WP_059265876.1	carbohydrate-binding protein	1.3e-19	26.5
k141_5245872_length_1896_cov_12.0000_2	RKY07641.1	hypothetical protein DRP65_10180	1e-18	26.5
k141_2400483_length_2540_cov_6.0000_3	PSR01497.1	hypothetical protein BRD50_08685	8.6e-18	26.5
k141_5816284_length_2258_cov_6.0000_1	GDY22452.1	hypothetical protein LBMAG56_37990	2.5e-17	26.5
k141_4216580_length_1063_cov_8.0098_1	WP_118435827.1	glycosyltransferase family 2 protein	4.9e-17	26.5
k141_295793_length_1466_cov_7.6815_1	WP_135556972.1	right-handed parallel beta-helix repeat-containing protein	2.5e-15	26.5
k141_4645624_length_1035_cov_10.0000_1	WP_122125865.1	MULTISPECIES: glycosyltransferase family 8 protein	3.9e-14	26.5
k141_1079297_length_16274_cov_10.9793_1	WP_074901162.1	DUF4422 domain-containing protein	2.1e-12	26.5
k141_6743737_length_4845_cov_14.0000_4	GCC10063.1	alpha-xylosidase	1e-62	26.6
k141_3281323_length_2566_cov_5.0000_1	WP_083858891.1	hypothetical protein	5.3e-52	26.6
k141_7667918_length_1878_cov_7.0000_1	WP_003366723.1	polysaccharide lyase 8 family protein	3.6e-51	26.6
k141_7373261_length_4190_cov_7.9797_2	PWM75311.1	hypothetical protein DBX59_02460	3.6e-49	26.6
k141_8121124_length_9215_cov_11.3047_2	CDE19298.1	putative uncharacterized protein	8.3e-46	26.6
k141_482810_length_1118_cov_4.0000_1	CDA18008.1	putative 4-amino-4-deoxy-L-arabinose transferase	1e-29	26.6
k141_5222028_length_4062_cov_5.0000_1	PWM70375.1	hypothetical protein DBX59_11000	1.5e-28	26.6
k141_6078193_length_1892_cov_5.0000_1	PWM49975.1	hypothetical protein DBX39_04080	8.2e-21	26.6
k141_2074559_length_1131_cov_6.0000_1	PWM22561.1	hypothetical protein DBX53_04030	4.9e-19	26.6
k141_9580989_length_17501_cov_10.3228_2	RYG32079.1	hypothetical protein EON81_21470	1e-17	26.6
k141_536335_length_1010_cov_5.0000_1	PAZ03782.1	hypothetical protein CAK88_13700	2.8e-17	26.6
k141_8746672_length_9834_cov_10.1038_2	WP_091071284.1	GDSL family lipase	6.9e-14	26.6
k141_6210352_length_2599_cov_6.0000_3	WP_034974952.1	carbohydrate binding family 9 domain-containing protein	8.1e-14	26.6
k141_6612113_length_1325_cov_5.0000_3	PWM70375.1	hypothetical protein DBX59_11000	4.1e-13	26.6
k141_759102_length_1449_cov_3.0000_2	WP_074486378.1	starch-binding protein	1.8e-12	26.6
k141_6987500_length_1265_cov_4.0000_1	PCJ58128.1	hypothetical protein COA79_13995	2.5e-12	26.6
k141_5294968_length_4284_cov_7.0000_2	OGD21916.1	hypothetical protein A2W03_11070	9.2e-69	26.7
k141_2138709_length_2951_cov_7.0078_1	WP_081824233.1	DUF4962 domain-containing protein	1.4e-57	26.7
k141_40761_length_2574_cov_5.0000_1	OGD21649.1	hypothetical protein A2W03_17065	2.3e-53	26.7
k141_5351502_length_17016_cov_9.2138_6	WP_068604829.1	DNRLRE domain-containing protein	5.9e-51	26.7
k141_4060149_length_3358_cov_5.0000_2	WP_094013573.1	hypothetical protein	2.7e-49	26.7
k141_4632911_length_3676_cov_8.0000_2	PWM73543.1	hypothetical protein DBX59_04795	3.6e-49	26.7
k141_6423577_length_1764_cov_9.0000_1	WP_113673684.1	DUF4962 domain-containing protein	4.3e-46	26.7
k141_3300474_length_2796_cov_8.0000_3	OIP02560.1	hypothetical protein AUJ96_16125	1.3e-45	26.7
k141_3167166_length_5518_cov_11.7454_2	CDB44734.1	uncharacterized protein BN556_00373	1.5e-43	26.7
k141_5354000_length_1667_cov_8.0000_1	CDE19298.1	putative uncharacterized protein	1.5e-38	26.7
k141_8791505_length_1806_cov_5.9387_1	TCQ59092.1	hyaluronate lyase	9.3e-36	26.7
k141_5822231_length_3912_cov_11.5664_5	WP_091481552.1	alpha-galactosidase	7.8e-34	26.7
k141_7212981_length_4265_cov_10.0000_3	WP_082087944.1	arabinan endo-1,5-alpha-L-arabinosidase	1e-31	26.7
k141_7656419_length_4826_cov_9.8406_2	PWM34146.1	hypothetical protein DBX65_07960	9.8e-30	26.7
k141_3927449_length_1281_cov_9.0000_1	OIO95773.1	hypothetical protein AUJ92_07490	4.6e-29	26.7
k141_1693351_length_1149_cov_10.0000_1	PWM73543.1	hypothetical protein DBX59_04795	2.3e-27	26.7
k141_5099916_length_4490_cov_12.0000_3	OFY35852.1	hypothetical protein A2W91_17615	7e-27	26.7
k141_903087_length_2173_cov_11.0000_2	CDE20899.1	putative uncharacterized protein	7.4e-27	26.7
k141_6302186_length_1385_cov_5.0000_1	WP_030452891.1	hypothetical protein	2.3e-26	26.7
k141_4771000_length_2057_cov_9.0000_2	PWM47534.1	hypothetical protein DBX47_00420	2.7e-25	26.7
k141_9742009_length_1069_cov_6.0000_1	OHB67041.1	hypothetical protein A2Y76_00520	3.3e-25	26.7
k141_7411116_length_58323_cov_15.9600_50	WP_118457325.1	hypothetical protein	7.8e-25	26.7
k141_4544193_length_28039_cov_15.4826_1	WP_110354228.1	hypothetical protein	1.5e-23	26.7
k141_794541_length_18924_cov_10.0169_17	WP_007365198.1	glycosyltransferase	3e-23	26.7
k141_4579485_length_113300_cov_14.0000_48	WP_130891428.1	glycosyltransferase family 2 protein	4e-22	26.7
k141_1159749_length_1343_cov_5.0000_1	WP_088641748.1	carbohydrate-binding protein	6.3e-21	26.7
k141_5727683_length_2038_cov_5.0000_1	WP_079471144.1	DUF4838 domain-containing protein	2.5e-20	26.7
k141_7961872_length_1384_cov_6.0000_1	WP_054023593.1	hypothetical protein	2.1e-19	26.7
k141_4762666_length_2355_cov_52.3017_2	RLI45074.1	hypothetical protein DRO61_11315	8.4e-19	26.7
k141_4766499_length_2492_cov_137.7346_2	RLI45074.1	hypothetical protein DRO61_11315	4.2e-18	26.7
k141_1717593_length_1894_cov_6.0000_2	PYM14993.1	hypothetical protein DME18_05350	8.9e-17	26.7
k141_3170040_length_1109_cov_5.9917_1	WP_133005711.1	glycosyltransferase	8.8e-15	26.7
k141_2584573_length_1245_cov_16.0000_1	CCY80135.1	histidinol phosphate phosphatase HisJ family protein	3.2e-14	26.7
k141_1603102_length_2276_cov_8.0000_1	RKY64406.1	hypothetical protein DRP99_02195	2.4e-65	26.8
k141_224440_length_46315_cov_13.6528_3	WP_116062882.1	hypothetical protein	2.3e-48	26.8
k141_9029742_length_3117_cov_7.0000_2	WP_066083883.1	cellulase family glycosylhydrolase	3.7e-41	26.8
k141_9969271_length_1706_cov_7.0000_2	PGH40737.1	hypothetical protein CRN43_01180	7.8e-36	26.8
k141_679055_length_2208_cov_6.0000_1	CDC44013.1	predicted protein	3.3e-35	26.8
k141_8834906_length_2435_cov_11.0000_1	OHB56924.1	hypothetical protein A2Y12_19615	6.4e-32	26.8
k141_5453142_length_2206_cov_10.0000_1	WP_092622021.1	exo-alpha-sialidase	3.2e-30	26.8
k141_2089381_length_4774_cov_6.0000_2	OLA85600.1	hypothetical protein BHW65_02685	7.8e-29	26.8
k141_6975596_length_1011_cov_5.0000_1	WP_113019732.1	hypothetical protein	4.3e-26	26.8
k141_2692198_length_1126_cov_6.0000_2	OHD57692.1	hypothetical protein A2Y33_04230	1.4e-23	26.8
k141_2811491_length_1054_cov_4.0000_1	WP_110838348.1	hypothetical protein	1.8e-23	26.8
k141_943861_length_1057_cov_4.0000_1	OGV70253.1	hypothetical protein A2283_00335	2.6e-22	26.8
k141_8446224_length_1220_cov_7.0000_1	KFA57679.1	hypothetical protein HMPREF1632_03445	3e-20	26.8
k141_4990245_length_15402_cov_11.2539_3	WP_015254100.1	family 16 glycosylhydrolase	2.8e-17	26.8
k141_6903090_length_1787_cov_6.9666_1	OGV62276.1	hypothetical protein A2283_17630	1.2e-16	26.8
k141_193721_length_1260_cov_5.5174_1	WP_138003537.1	discoidin domain-containing protein	1.4e-15	26.8
k141_7398526_length_1466_cov_11.0000_1	WP_138194767.1	DUF4962 domain-containing protein	4e-15	26.8
k141_6425434_length_3031_cov_12.0000_1	CDC64665.1	arabinan endo-1 5-alpha-L-arabinosidase	2.7e-14	26.8
k141_5376745_length_1184_cov_3.0000_1	PWL98848.1	hypothetical protein DBY05_10145	6.5e-14	26.8
k141_9295848_length_3390_cov_7.5042_1	WP_052346738.1	carbohydrate-binding protein	1.7e-13	26.8
k141_9414635_length_1906_cov_7.0000_2	CDD89018.1	putative uncharacterized protein	3.7e-13	26.8
k141_1505257_length_1170_cov_3.9942_1	WP_111376565.1	DUF4982 domain-containing protein	5.7e-11	26.8
k141_9138117_length_7281_cov_10.0000_4	WP_120463975.1	hypothetical protein	1.2e-86	26.9
k141_4188550_length_13600_cov_10.0561_3	PWM75311.1	hypothetical protein DBX59_02460	5.8e-63	26.9
k141_4419633_length_2106_cov_5.0000_2	PWM69846.1	hypothetical protein DBX59_12200	3.2e-57	26.9
k141_3741842_length_2549_cov_7.0000_1	PIU65793.1	hypothetical protein COS85_07325	5.7e-57	26.9
k141_1653174_length_13020_cov_12.8499_3	WP_051253707.1	family 43 glycosylhydrolase	7.2e-57	26.9
k141_10094174_length_1768_cov_6.0000_1	OHB53022.1	hypothetical protein A2Y07_06380	6.8e-54	26.9
k141_6624802_length_2191_cov_5.8976_1	OGV55998.1	hypothetical protein A2X45_21150	3.4e-51	26.9
k141_8080523_length_2735_cov_10.0000_1	WP_052427377.1	hypothetical protein	1.6e-49	26.9
k141_174773_length_2706_cov_6.0000_1	WP_053983855.1	hypothetical protein	8.2e-49	26.9
k141_873618_length_10397_cov_10.9734_1	WP_106374459.1	pectate lyase	2.8e-43	26.9
k141_9231934_length_1855_cov_7.0000_1	WP_068585511.1	right-handed parallel beta-helix repeat-containing protein	5.8e-33	26.9
k141_3081691_length_2054_cov_7.0000_1	WP_043585032.1	hypothetical protein	3.3e-30	26.9
k141_6358778_length_1805_cov_5.0000_2	WP_066867218.1	alpha/beta hydrolase	7.1e-29	26.9
k141_2694566_length_1896_cov_8.0000_1	CCX93322.1	bacteriolytic enzyme	5.3e-28	26.9
k141_7383417_length_15133_cov_11.1776_1	WP_114408047.1	glycosyltransferase family 4 protein	3.7e-27	26.9
k141_1390607_length_2936_cov_11.0000_2	WP_124878116.1	T9SS type A sorting domain-containing protein	2.5e-26	26.9
k141_6455084_length_2970_cov_12.5652_2	OGO92754.1	hypothetical protein A2Y17_10135	1e-25	26.9
k141_9016176_length_1736_cov_7.0000_2	CDF13226.1	enterochelin esterase and related enzymes	1.5e-25	26.9
k141_512664_length_3937_cov_7.0000_1	WP_084165749.1	T9SS type A sorting domain-containing protein	3.6e-24	26.9
k141_8997475_length_2077_cov_5.0000_2	PWM69846.1	hypothetical protein DBX59_12200	6.7e-24	26.9
k141_3764803_length_6662_cov_9.0000_7	WP_106633367.1	DUF4838 domain-containing protein	6.9e-24	26.9
k141_7693408_length_3032_cov_6.0021_3	WP_138195347.1	carbohydrate-binding protein	4.1e-20	26.9
k141_2774717_length_4175_cov_9.0000_5	OJU17677.1	hypothetical protein BGN88_06070	1.9e-18	26.9
k141_3080324_length_3057_cov_8.0000_1	OCT15473.1	lyase	3.4e-18	26.9
k141_2630799_length_8415_cov_36.8152_7	WP_118435827.1	glycosyltransferase family 2 protein	4.6e-18	26.9
k141_1660610_length_1724_cov_6.0000_1	WP_003410263.1	putative acetylxylan esterase	1.1e-17	26.9
k141_8012413_length_1399_cov_4.0000_1	WP_047682358.1	right-handed parallel beta-helix repeat-containing protein	2.3e-17	26.9
k141_4561178_length_1219_cov_4.0000_1	WP_141053003.1	phospholipase	6.7e-14	26.9
k141_858860_length_2366_cov_7.3222_1	WP_117861128.1	MULTISPECIES: C1 family peptidase	1.7e-13	26.9
k141_4790712_length_3748_cov_31.3488_4	WP_129299372.1	glycosyltransferase	6.2e-13	26.9
k141_6254362_length_1131_cov_4.0000_1	WP_126109077.1	glycoside hydrolase family 3 protein	2.9e-12	26.9
k141_8109348_length_2880_cov_11.0000_1	RLE09098.1	hypothetical protein DRJ00_05075	4.7e-98	27
k141_9701197_length_2416_cov_19.4958_1	WP_039140100.1	glycoside hydrolase family 2 protein	1.4e-64	27
k141_7062952_length_3655_cov_15.0000_3	CDE21806.1	putative uncharacterized protein	4.8e-55	27
k141_3495435_length_2866_cov_5.0000_2	WP_106053826.1	beta-galactosidase	6.2e-55	27
k141_9710232_length_6231_cov_7.7192_4	SCI19576.1	Heparinase II/III-like protein	2.2e-51	27
k141_2405338_length_11712_cov_14.2221_6	WP_138493072.1	glycoside hydrolase family 2 protein	4.4e-50	27
k141_1348086_length_3990_cov_6.9517_1	OIO97617.1	hypothetical protein AUJ92_03225	1.1e-47	27
k141_3147657_length_6782_cov_8.0000_1	WP_016281551.1	1,3-beta-galactosyl-N-acetylhexosamine phosphorylase	3.2e-47	27
k141_1712495_length_2225_cov_6.0000_2	PWM73542.1	hypothetical protein DBX59_04790	6.8e-45	27
k141_2276945_length_1187_cov_4.0000_1	TAH73691.1	hypothetical protein EWM47_02775	8.7e-43	27
k141_8340857_length_2057_cov_10.9269_2	PWL55323.1	hypothetical protein DBY36_01225	3.6e-39	27
k141_6019590_length_3655_cov_7.0000_1	WP_025724460.1	hypothetical protein	4.9e-36	27
k141_1488046_length_1029_cov_4.0000_1	WP_118656844.1	alpha-galactosidase	1.5e-35	27
k141_4149962_length_1284_cov_4.0000_1	WP_008584670.1	polysaccharide lyase 8 family protein	1.2e-34	27
k141_9907979_length_2182_cov_5.0000_1	PWM00249.1	hypothetical protein DBY09_02465	7.8e-32	27
k141_5131778_length_5759_cov_10.0000_2	WP_087226835.1	CHAP domain-containing protein	2.1e-31	27
k141_10093152_length_3479_cov_15.0060_1	KPL24425.1	hypothetical protein AMJ75_03735	2.7e-31	27
k141_8048795_length_1829_cov_15.0000_1	RFT15569.1	Beta-hexosaminidase, GH3 family	3.4e-28	27
k141_9849433_length_1437_cov_20.0000_1	OMD53503.1	hypothetical protein BSK51_10175, partial	2.3e-25	27
k141_3895121_length_4542_cov_12.0000_5	WP_113676056.1	hypothetical protein	3.2e-25	27
k141_142059_length_1663_cov_7.8988_2	WP_034438273.1	glycosyltransferase family 4 protein	8.2e-25	27
k141_1352331_length_1798_cov_6.6560_1	OJU17677.1	hypothetical protein BGN88_06070	1.6e-24	27
k141_7626875_length_16291_cov_10.0000_13	WP_009128310.1	glycosyltransferase	2.5e-24	27
k141_5230125_length_1291_cov_6.0000_1	RAV19563.1	hypothetical protein DQG23_19040	2.6e-24	27
k141_6602194_length_2429_cov_11.0000_2	WP_044876538.1	polysaccharide deacetylase family protein	6.8e-22	27
k141_7669768_length_1078_cov_4.0000_1	TDE89671.1	hypothetical protein EXU48_19810	5.5e-20	27
k141_7324405_length_1820_cov_6.0000_2	WP_135556972.1	right-handed parallel beta-helix repeat-containing protein	2.6e-17	27
k141_1171154_length_1255_cov_4.0000_2	WP_107829027.1	prolyl oligopeptidase family serine peptidase	2.7e-17	27
k141_6077271_length_1403_cov_4.0000_1	WP_117971129.1	bifunctional glycosyltransferase family 2 protein/CDP-glycerol:glycerophosphate glycerophosphotransferase	3.4e-17	27
k141_2145336_length_1101_cov_7.0000_1	OGV43871.1	hypothetical protein A2X48_05240	2e-12	27
k141_6909131_length_1088_cov_4.5565_1	OGV43871.1	hypothetical protein A2X48_05240	1.6e-11	27
k141_4603601_length_9968_cov_11.3986_6	WP_132746964.1	DUF4981 domain-containing protein	1.8e-121	27.1
k141_318167_length_2916_cov_8.0000_1	PWM75291.1	hypothetical protein DBX59_02360	3.4e-58	27.1
k141_7938745_length_3521_cov_7.0000_2	OGV65395.1	hypothetical protein A2498_09025	4.5e-57	27.1
k141_2191445_length_14938_cov_10.6238_3	OFX96521.1	hypothetical protein A2W89_06225	5.2e-56	27.1
k141_3541374_length_3547_cov_8.0000_2	PWM70375.1	hypothetical protein DBX59_11000	7.3e-55	27.1
k141_5482717_length_2165_cov_10.0000_1	WP_113671994.1	carbohydrate-binding protein	2e-53	27.1
k141_10272972_length_2375_cov_8.0000_2	OIN98760.1	hypothetical protein AUJ67_08090	2.5e-50	27.1
k141_633590_length_5426_cov_6.0000_4	WP_120392390.1	hypothetical protein	4.4e-49	27.1
k141_9102676_length_2508_cov_9.0000_2	WP_125040823.1	hypothetical protein	3.5e-46	27.1
k141_4986262_length_1847_cov_6.0000_1	WP_126964283.1	LPXTG cell wall anchor domain-containing protein	2.9e-45	27.1
k141_7076982_length_1871_cov_9.0000_1	WP_090134450.1	pectate lyase	4e-42	27.1
k141_5174410_length_4519_cov_8.0000_2	WP_095332699.1	coagulation factor 5/8 type domain-containing protein, partial	1.8e-37	27.1
k141_3723199_length_4251_cov_8.9572_2	CDE85853.1	uncharacterized protein BN805_00658	3.9e-34	27.1
k141_7077849_length_1566_cov_4.0000_1	PWM34146.1	hypothetical protein DBX65_07960	5.8e-34	27.1
k141_9631564_length_1502_cov_8.0000_1	WP_082423131.1	Bacterial alpha-L-rhamnosidase	1.6e-28	27.1
k141_7310794_length_1795_cov_5.0000_1	WP_121950030.1	DUF4838 domain-containing protein	1.1e-25	27.1
k141_5204198_length_2244_cov_7.0000_1	KQM10177.1	hypothetical protein AOA81_04695	2.5e-20	27.1
k141_1780914_length_3557_cov_10.0000_1	PKM62463.1	hypothetical protein CVU97_05250	4.3e-20	27.1
k141_4178536_length_8908_cov_10.1422_2	WP_068905995.1	DUF5123 domain-containing protein	1.3e-19	27.1
k141_3403012_length_2332_cov_6.0000_2	SCI73121.1	Phage-related lysozyme (muraminidase)	3.3e-19	27.1
k141_3617683_length_19563_cov_7.9622_16	WP_065208987.1	hypothetical protein	1.5e-18	27.1
k141_6248393_length_1472_cov_5.0000_1	RLE09099.1	alpha-L-rhamnosidase	3.6e-18	27.1
k141_9003046_length_1433_cov_5.0000_2	CDE19298.1	putative uncharacterized protein	6.5e-18	27.1
k141_6439912_length_1216_cov_3.0000_2	CDE68425.1	lipopolysaccharide biosynthesis proteins LPS:glycosyltransferases	1.6e-15	27.1
k141_7609098_length_4517_cov_10.7911_1	WP_091370977.1	hypothetical protein	1.3e-13	27.1
k141_9038797_length_1177_cov_6.0000_2	GBD21034.1	Monoterpene epsilon-lactone hydrolase	1.2e-12	27.1
k141_5459128_length_1016_cov_13.0000_1	WP_039440510.1	alpha/beta hydrolase, partial	6.9e-12	27.1
k141_6408678_length_1757_cov_16.8700_2	WP_057996505.1	glycosyltransferase family 8 protein	1.1e-11	27.1
k141_3932037_length_1542_cov_6.0000_2	OFX40307.1	hypothetical protein A2X03_07005	2e-11	27.1
k141_3857850_length_1780_cov_7.0000_2	WP_088919585.1	glycoside hydrolase family 16 protein	4.8e-11	27.1
k141_10652_length_1044_cov_10.9225_1	WP_125553656.1	rhamnogalacturonan acetylesterase	6.8e-11	27.1
k141_1929983_length_3304_cov_6.0000_1	OMF32123.1	hypothetical protein BK133_14825	5.4e-90	27.2
k141_6830875_length_4683_cov_8.6022_1	RUO38994.1	hypothetical protein CWE22_11255	4.6e-79	27.2
k141_6652905_length_2942_cov_8.0000_1	WP_112333103.1	hypothetical protein	2.3e-78	27.2
k141_5037312_length_2072_cov_7.0000_1	SCI75276.1	Uncharacterised protein	2.6e-66	27.2
k141_987867_length_2159_cov_8.0000_2	CDE21217.1	putative uncharacterized protein	8.6e-51	27.2
k141_1035104_length_2548_cov_9.0000_1	PWM72032.1	hypothetical protein DBX45_09755	4.8e-46	27.2
k141_7055617_length_40718_cov_11.3624_15	GBD00154.1	hypothetical protein HRbin17_02691	1.7e-42	27.2
k141_5836621_length_10487_cov_9.0000_5	PWM71959.1	hypothetical protein DBX59_07420	1.9e-42	27.2
k141_6416853_length_1989_cov_3.0000_1	OGS22265.1	hypothetical protein A2252_06805	3.1e-40	27.2
k141_1261495_length_2591_cov_8.9282_1	WP_067573068.1	MULTISPECIES: hypothetical protein	7e-39	27.2
k141_2333030_length_3824_cov_7.4222_2	GBG09325.1	hypothetical protein PAT3040_03969, partial	2.5e-38	27.2
k141_2190208_length_1855_cov_7.9125_1	PVY42786.1	4-amino-4-deoxy-L-arabinose transferase-like glycosyltransferase	1.3e-37	27.2
k141_3210968_length_1583_cov_5.0000_1	KLU71796.1	hypothetical protein RHS_2510	2.6e-34	27.2
k141_3232674_length_1636_cov_8.0000_1	WP_087163156.1	DUF1565 domain-containing protein	1.8e-33	27.2
k141_1493982_length_1683_cov_10.0000_1	OGV34404.1	hypothetical protein A2020_05010	5.3e-33	27.2
k141_3306999_length_2065_cov_6.0000_1	OHB60495.1	hypothetical protein A2Y12_15470	7.9e-32	27.2
k141_272956_length_1625_cov_9.0081_1	WP_041050036.1	hypothetical protein	9.5e-32	27.2
k141_6884289_length_15369_cov_17.7977_11	ABG85036.1	heparinase II/III-like protein	2.3e-29	27.2
k141_5186666_length_1725_cov_11.0000_1	OGV35907.1	hypothetical protein A2020_07580	3.4e-28	27.2
k141_2476224_length_1184_cov_8.0000_1	WP_117822647.1	alpha-galactosidase	5.9e-27	27.2
k141_3594943_length_2149_cov_6.0000_2	WP_056290821.1	T9SS type A sorting domain-containing protein	1.4e-25	27.2
k141_5181172_length_1022_cov_4.0000_2	RQW00765.1	glycoside hydrolase family 28 protein	1.1e-24	27.2
k141_975214_length_1158_cov_6.0000_2	EFS24852.1	hypothetical protein FUAG_00367	1.2e-24	27.2
k141_1039540_length_2723_cov_5.0000_2	WP_118578801.1	glycoside hydrolase family 5 protein	8.1e-21	27.2
k141_10293360_length_1386_cov_4.0000_1	DAB26459.1	TPA: hypothetical protein CPT85_01545	1.4e-18	27.2
k141_1060867_length_22572_cov_10.0000_20	WP_066971739.1	glycosyltransferase	2.9e-18	27.2
k141_3176267_length_6767_cov_16.4514_6	WP_025707634.1	lipase	1.5e-16	27.2
k141_4786224_length_3540_cov_8.0000_2	RAI10968.1	hypothetical protein DK841_07090	1.7e-15	27.2
k141_586244_length_1013_cov_5.0000_2	WP_031443117.1	MULTISPECIES: DUF4838 domain-containing protein	4e-11	27.2
k141_7751849_length_2524_cov_10.0600_2	WP_046444699.1	hypothetical protein	1.9e-54	27.3
k141_2510386_length_1631_cov_7.0000_1	WP_126581180.1	hypothetical protein	4.4e-53	27.3
k141_7269647_length_2313_cov_5.0000_1	WP_136370973.1	hypothetical protein	1.8e-52	27.3
k141_1313914_length_5274_cov_7.0000_3	WP_087571788.1	hypothetical protein	1.8e-49	27.3
k141_1501825_length_1847_cov_7.0000_1	WP_066136283.1	hypothetical protein	2.9e-49	27.3
k141_3479189_length_2475_cov_8.0000_1	CDC72397.1	chitinase	1.6e-45	27.3
k141_185214_length_2343_cov_4.0000_1	WP_066136292.1	polysaccharide lyase 8 family protein	2.1e-40	27.3
k141_10284240_length_3238_cov_9.8867_2	OLA42205.1	hypothetical protein BHW36_07670	3.4e-40	27.3
k141_7314160_length_1990_cov_6.0000_2	PWM75311.1	hypothetical protein DBX59_02460	6.1e-39	27.3
k141_7408402_length_19195_cov_11.5390_3	OGV62276.1	hypothetical protein A2283_17630	6.8e-38	27.3
k141_4490518_length_1180_cov_2.0000_1	OGV65395.1	hypothetical protein A2498_09025	7.2e-37	27.3
k141_9623162_length_2624_cov_9.0000_4	WP_113033160.1	DUF4838 domain-containing protein	1.4e-36	27.3
k141_10152585_length_1182_cov_5.0000_1	PWM47534.1	hypothetical protein DBX47_00420	5.1e-35	27.3
k141_3397440_length_1798_cov_8.0000_1	PWM71959.1	hypothetical protein DBX59_07420	1.4e-32	27.3
k141_9329428_length_1521_cov_4.0000_2	CDA75906.1	uncharacterized protein BN697_02288	2e-31	27.3
k141_9431431_length_13041_cov_7.9198_9	WP_031577613.1	glycosyltransferase	1.7e-28	27.3
k141_4531930_length_6876_cov_11.7302_1	WP_081783481.1	hypothetical protein	2.6e-27	27.3
k141_1740350_length_3218_cov_7.1417_2	CDF13226.1	enterochelin esterase and related enzymes	4.5e-25	27.3
k141_8217577_length_1395_cov_13.6164_1	WP_008680696.1	endopolygalacturonase	1.7e-24	27.3
k141_8397230_length_5160_cov_14.8057_2	WP_116062882.1	hypothetical protein	8.8e-24	27.3
k141_2919205_length_2163_cov_7.9451_1	PWM69595.1	hypothetical protein DBX61_01670	1.1e-23	27.3
k141_7107565_length_2738_cov_4.0000_1	WP_088070496.1	glycosyltransferase	1.6e-21	27.3
k141_6237405_length_1040_cov_6.0000_1	WP_137082087.1	right-handed parallel beta-helix repeat-containing protein	1.7e-21	27.3
k141_1651427_length_2840_cov_4.0000_3	WP_015254100.1	family 16 glycosylhydrolase	4.7e-20	27.3
k141_5299568_length_1363_cov_9.0000_1	PWM71959.1	hypothetical protein DBX59_07420	1.8e-19	27.3
k141_4581764_length_9686_cov_9.0000_8	WP_115045913.1	glycosyltransferase family 2 protein	9.9e-19	27.3
k141_3361323_length_1171_cov_3.0000_1	WP_013282321.1	acetylxylan esterase	1.9e-16	27.3
k141_6403244_length_1361_cov_3.0000_1	WP_016312553.1	family 16 glycosylhydrolase	1.7e-15	27.3
k141_9293291_length_1100_cov_3.0000_1	WP_094760481.1	hypothetical protein	1.7e-15	27.3
k141_9392094_length_4610_cov_11.9752_5	PYS70192.1	GntR family transcriptional regulator	2.3e-15	27.3
k141_4202293_length_1140_cov_4.0000_1	OIP09652.1	hypothetical protein AUJ96_04895	5.6e-15	27.3
k141_2276638_length_22841_cov_12.0000_4	WP_090386504.1	glycosyltransferase family 2 protein	9.9e-15	27.3
k141_8575059_length_9779_cov_10.1525_11	WP_010497804.1	glycosyltransferase family 8 protein	1.6e-13	27.3
k141_1796227_length_1030_cov_5.0000_1	CDD29973.1	cell-wall biogenesis glycosyltransferase	3.7e-13	27.3
k141_5925488_length_3868_cov_8.0000_1	PWM73543.1	hypothetical protein DBX59_04795	2.9e-12	27.3
k141_3300394_length_6377_cov_12.3579_6	WP_123215385.1	glycoside hydrolase family 95 protein	5.6e-12	27.3
k141_4644117_length_13979_cov_17.1817_1	WP_131017775.1	hypothetical protein	9e-94	27.4
k141_1046089_length_6441_cov_9.0000_2	CCY07687.1	putative surface-anchored extracellular glycosyl hydrolase family 18	4.3e-65	27.4
k141_2396107_length_2079_cov_5.0000_1	WP_113676073.1	hypothetical protein	5.3e-53	27.4
k141_2951483_length_2795_cov_7.0000_2	PWL50882.1	hypothetical protein DBY36_05510	2.1e-47	27.4
k141_9245886_length_6111_cov_9.0000_1	PWL55323.1	hypothetical protein DBY36_01225	1.6e-44	27.4
k141_1455040_length_7851_cov_8.9195_2	OIP11698.1	hypothetical protein AUJ96_01970	6.4e-44	27.4
k141_2172313_length_18642_cov_8.0000_2	CCY80135.1	histidinol phosphate phosphatase HisJ family protein	1.6e-39	27.4
k141_7484869_length_3424_cov_10.0914_1	WP_092356944.1	family 20 glycosylhydrolase, partial	3.4e-39	27.4
k141_7969918_length_7835_cov_9.0000_4	PVY42786.1	4-amino-4-deoxy-L-arabinose transferase-like glycosyltransferase	2.2e-37	27.4
k141_9135473_length_2148_cov_7.0000_1	PWM34146.1	hypothetical protein DBX65_07960	1.5e-34	27.4
k141_4028386_length_1465_cov_7.0000_1	PWM21237.1	hypothetical protein DBX53_06790	1.3e-32	27.4
k141_1479406_length_2100_cov_11.0000_2	PYI85106.1	hypothetical protein DME26_11820	5.3e-32	27.4
k141_9493741_length_2980_cov_6.0000_3	OLA85600.1	hypothetical protein BHW65_02685	1.7e-31	27.4
k141_5444596_length_1694_cov_7.0000_1	RYF25186.1	acetylxylan esterase	2.6e-31	27.4
k141_2487998_length_1909_cov_6.0000_2	WP_137998763.1	glycosyltransferase	3.4e-31	27.4
k141_2536582_length_2954_cov_15.0000_1	WP_074911484.1	glycosyltransferase family 2 protein	2.9e-28	27.4
k141_2327530_length_4391_cov_7.0000_4	GAE87708.1	endoglucanase B precursor	7.9e-23	27.4
k141_8003756_length_1690_cov_5.0000_1	CDC67342.1	endoglucanase	7.1e-22	27.4
k141_598098_length_1373_cov_5.0000_2	RKV91231.1	glycosyl hydrolase family protein	3.1e-21	27.4
k141_3218163_length_2179_cov_7.0000_2	WP_123052075.1	hypothetical protein	9.4e-21	27.4
k141_2225775_length_1709_cov_5.0000_1	WP_081827972.1	glycoside hydrolase family 5 protein	3e-20	27.4
k141_7198828_length_187221_cov_12.9991_255	WP_134843514.1	glycosyltransferase family 2 protein	1.3e-18	27.4
k141_5708495_length_49422_cov_135.1322_32	WP_083354545.1	family 16 glycosylhydrolase	7.5e-17	27.4
k141_1793753_length_1495_cov_6.0000_2	OGV31268.1	hypothetical protein A2020_01440	7.9e-17	27.4
k141_5222056_length_5620_cov_8.0000_16	WP_051689315.1	glycosyltransferase	1.7e-15	27.4
k141_2858331_length_2535_cov_10.2155_3	WP_004943593.1	polysaccharide deacetylase family protein	1.6e-14	27.4
k141_484205_length_1165_cov_7.0000_1	KPL12237.1	hypothetical protein AMJ85_01520	8.4e-14	27.4
k141_2108421_length_1732_cov_4.7662_2	WP_088660315.1	alginate lyase	1.2e-12	27.4
k141_3752046_length_2976_cov_8.0000_1	SCI75276.1	Uncharacterised protein	3e-89	27.5
k141_2389744_length_4810_cov_12.4742_3	CDC44013.1	predicted protein	4.8e-76	27.5
k141_1653174_length_13020_cov_12.8499_4	CDC44013.1	predicted protein	3.5e-74	27.5
k141_8983444_length_3833_cov_7.0000_2	WP_068667477.1	right-handed parallel beta-helix repeat-containing protein	1.8e-67	27.5
k141_9917065_length_2046_cov_6.7858_1	WP_118594210.1	MULTISPECIES: hypothetical protein	9.7e-66	27.5
k141_8042080_length_4709_cov_8.0000_3	OGV34404.1	hypothetical protein A2020_05010	3.2e-65	27.5
k141_632177_length_2358_cov_7.0000_1	WP_075425178.1	hypothetical protein	1.2e-51	27.5
k141_887692_length_4081_cov_157.0802_2	PWM73543.1	hypothetical protein DBX59_04795	3.9e-48	27.5
k141_6400469_length_2546_cov_7.0000_1	WP_087178381.1	hypothetical protein	7.4e-47	27.5
k141_3987309_length_1884_cov_9.7843_1	OIO91669.1	hypothetical protein AUJ92_16085	1.8e-37	27.5
k141_7975741_length_11892_cov_13.0000_8	WP_109644177.1	MULTISPECIES: glycosyltransferase family 2 protein	2e-36	27.5
k141_793227_length_7016_cov_7.0000_5	PKN94126.1	glycosyltransferase family 1 protein	1.1e-32	27.5
k141_1492506_length_6160_cov_11.9316_4	WP_004460412.1	glycosyltransferase family 1 protein	1.7e-32	27.5
k141_7034980_length_1166_cov_4.0000_1	WP_113022542.1	hypothetical protein	1.3e-30	27.5
k141_969190_length_14122_cov_12.1405_7	WP_052431440.1	MULTISPECIES: glycosyltransferase family 4 protein	3e-30	27.5
k141_8177657_length_1131_cov_4.0000_1	RIK80452.1	hypothetical protein DCC67_09340	1.8e-29	27.5
k141_1636398_length_2336_cov_7.0000_1	WP_045748855.1	hypothetical protein	4.3e-29	27.5
k141_5020876_length_3985_cov_7.0000_1	OIP81660.1	hypothetical protein AUK44_09610	5.4e-29	27.5
k141_476478_length_3890_cov_7.0000_3	OWU65978.1	alpha-1,3-galactosidase B, partial	2.7e-28	27.5
k141_9030076_length_1284_cov_6.0000_1	WP_139903236.1	hypothetical protein	4.3e-27	27.5
k141_1008096_length_1037_cov_2.0000_1	KUO63443.1	hypothetical protein APF79_06640	2.9e-26	27.5
k141_925598_length_2186_cov_6.0000_1	PVY35601.1	beta-galactosidase	3.7e-26	27.5
k141_2401237_length_1847_cov_4.0000_1	WP_113023609.1	DNRLRE domain-containing protein	1.2e-23	27.5
k141_9772730_length_1423_cov_4.0000_1	WP_068447888.1	alpha/beta hydrolase	7.4e-20	27.5
k141_8346882_length_1380_cov_9.0000_1	OIP00705.1	hypothetical protein AUJ96_18415	3e-18	27.5
k141_9207473_length_1461_cov_7.0000_1	WP_076930066.1	hypothetical protein	3.7e-18	27.5
k141_9869108_length_1094_cov_5.0000_2	PIZ34421.1	hypothetical protein COY42_28680	1.4e-17	27.5
k141_5742808_length_11631_cov_9.7651_2	WP_087299753.1	family 16 glycosylhydrolase	6.2e-17	27.5
k141_9037150_length_1630_cov_5.0000_1	WP_010076281.1	lipase	2.5e-16	27.5
k141_238818_length_1035_cov_5.0000_3	CCY38249.1	putative uncharacterized protein	4e-16	27.5
k141_3619152_length_8597_cov_8.0000_1	PWM72795.1	hypothetical protein DBX59_05785	7.4e-16	27.5
k141_2321056_length_1291_cov_10.4270_1	BBD46397.1	Hypothetical protein PEIBARAKI_6390	2.9e-15	27.5
k141_2247989_length_2243_cov_7.7555_4	WP_073022572.1	glycosyltransferase	3.5e-14	27.5
k141_4488172_length_29955_cov_10.4204_17	WP_080022990.1	glycosyltransferase family 8 protein	1e-11	27.5
k141_7743956_length_1789_cov_5.0000_3	SCH48413.1	putative periplasmic esterase	3.9e-11	27.5
k141_8408410_length_4682_cov_8.0000_5	OYD15568.1	hypothetical protein CH333_05430	8.8e-11	27.5
k141_4837615_length_5440_cov_5.0000_2	PAW76497.1	hypothetical protein B9S32_14720	2.2e-103	27.6
k141_6658861_length_7481_cov_10.0000_1	CCZ01031.1	carbohydrate binding domain protein	1.6e-62	27.6
k141_2469017_length_4196_cov_4.9004_2	PWM75291.1	hypothetical protein DBX59_02360	2.9e-62	27.6
k141_8837815_length_1779_cov_5.0000_1	WP_127582554.1	DUF4962 domain-containing protein	4e-55	27.6
k141_5759628_length_8800_cov_10.0000_7	ALS27107.1	F5/8 type C domain-containing protein	1e-47	27.6
k141_3326455_length_1648_cov_7.9655_1	WP_140422724.1	alpha-1,3-galactosidase B	4e-42	27.6
k141_3045660_length_2222_cov_5.0000_1	CCX86787.1	putative uncharacterized protein	1.5e-40	27.6
k141_4817356_length_4140_cov_8.0000_1	PWM34146.1	hypothetical protein DBX65_07960	5.1e-37	27.6
k141_3317763_length_22474_cov_8.0000_9	WP_082903359.1	glycosyltransferase	1.1e-35	27.6
k141_10159930_length_1872_cov_7.4009_2	PWM75311.1	hypothetical protein DBX59_02460	6e-34	27.6
k141_6435354_length_1025_cov_6.0000_1	CCY50224.1	glycoside hydrolase family 43	1.1e-33	27.6
k141_3071912_length_6883_cov_8.4669_2	WP_045748805.1	hypothetical protein	7.5e-33	27.6
k141_4766200_length_3756_cov_10.9391_3	WP_138472968.1	glycosyltransferase	1e-32	27.6
k141_7656520_length_2502_cov_10.0000_1	PWM75291.1	hypothetical protein DBX59_02360	5.2e-32	27.6
k141_8456627_length_3849_cov_11.0000_2	WP_007898997.1	glycosyltransferase family 2 protein	1.8e-31	27.6
k141_4549603_length_92384_cov_22.6336_51	ADJ39760.1	beta glucosyl transferase	6.7e-29	27.6
k141_5260998_length_1189_cov_6.0000_1	OGO92754.1	hypothetical protein A2Y17_10135	1.4e-27	27.6
k141_3444515_length_1042_cov_4.0000_2	OIO97124.1	hypothetical protein AUJ92_04220	2.1e-25	27.6
k141_2088964_length_1691_cov_5.0000_2	OGG04577.1	hypothetical protein A3F83_03085	1.2e-24	27.6
k141_5413687_length_1634_cov_7.0000_1	WP_139605229.1	Bacterial alpha-L-rhamnosidase	1.7e-21	27.6
k141_6389661_length_1662_cov_6.0000_1	OHB79284.1	hypothetical protein A2V98_06535	4.3e-21	27.6
k141_1725822_length_1220_cov_9.0000_1	WP_105356366.1	protein containing Coagulation factor 5/8 type	4.8e-21	27.6
k141_4351674_length_23773_cov_10.8718_20	SBW03922.1	Rhamnogalacturonan acetylesterase RhgT	2.8e-20	27.6
k141_4436534_length_2117_cov_6.0000_1	WP_116872740.1	exo-alpha-sialidase	1.1e-19	27.6
k141_173901_length_3887_cov_5.8988_4	WP_113023000.1	hypothetical protein	2.2e-18	27.6
k141_596159_length_1282_cov_5.0000_2	PJA62008.1	hypothetical protein CO162_03310	1.5e-17	27.6
k141_7685537_length_1429_cov_6.0000_2	WP_076130194.1	discoidin domain-containing protein	1.8e-14	27.6
k141_4553802_length_1367_cov_7.1020_1	WP_042236483.1	hypothetical protein	2e-14	27.6
k141_5197158_length_1153_cov_4.0000_1	WP_075876524.1	glycosyltransferase family 8 protein	9.6e-14	27.6
k141_3189637_length_4978_cov_10.4887_4	WP_058304827.1	hypothetical protein	6.9e-13	27.6
k141_5553547_length_5861_cov_9.0000_2	OGV31268.1	hypothetical protein A2020_01440	1.4e-92	27.7
k141_5657993_length_3319_cov_10.0000_1	OHB78169.1	hypothetical protein A2W31_17785	1.7e-88	27.7
k141_9828168_length_10929_cov_7.0000_8	WP_110838348.1	hypothetical protein	1.9e-65	27.7
k141_9411806_length_3938_cov_9.0000_2	OGV49748.1	hypothetical protein A2017_09605	8.9e-62	27.7
k141_4736393_length_1854_cov_9.0000_2	WP_106052897.1	hypothetical protein	2.8e-55	27.7
k141_3184357_length_3510_cov_10.0000_1	WP_127605901.1	DUF4981 domain-containing protein	1.4e-54	27.7
k141_10017527_length_4070_cov_7.0000_2	WP_056836072.1	right-handed parallel beta-helix repeat-containing protein	1.2e-53	27.7
k141_5141511_length_2984_cov_8.0081_1	WP_029502931.1	polysaccharide lyase 8 family protein	1.4e-53	27.7
k141_10084769_length_4973_cov_8.0000_2	WP_046297695.1	alpha-galactosidase	1.4e-52	27.7
k141_2298519_length_9724_cov_12.1480_3	CDA19076.1	putative uncharacterized protein	1.4e-40	27.7
k141_5197550_length_1773_cov_12.0000_1	PWM73543.1	hypothetical protein DBX59_04795	1.7e-38	27.7
k141_6101416_length_1358_cov_8.0000_1	OGV33536.1	hypothetical protein A2020_10585	1.2e-37	27.7
k141_565979_length_2022_cov_5.0000_1	CDE21806.1	putative uncharacterized protein	2.2e-37	27.7
k141_7304981_length_7661_cov_7.0000_5	WP_120393802.1	hypothetical protein	5.9e-36	27.7
k141_7044046_length_2436_cov_9.0000_2	GCC10063.1	alpha-xylosidase	2.9e-32	27.7
k141_2475322_length_2121_cov_5.1631_1	WP_072317175.1	serine hydrolase	7.4e-32	27.7
k141_1131192_length_3600_cov_11.0000_2	WP_031557090.1	glycoside hydrolase family 5 protein	2.3e-31	27.7
k141_6424242_length_1120_cov_6.0000_1	KUO82829.1	hypothetical protein AT709_01460	5.6e-31	27.7
k141_6441835_length_3186_cov_11.7146_1	WP_037284164.1	cellulase family glycosylhydrolase	1.1e-30	27.7
k141_2085468_length_1047_cov_6.0000_1	WP_016197243.1	glycoside hydrolase family 28	1.2e-27	27.7
k141_7053423_length_1449_cov_9.2722_1	PWM34146.1	hypothetical protein DBX65_07960	1.7e-27	27.7
k141_4945606_length_1730_cov_7.0000_1	RLF32079.1	exo-alpha-sialidase	3e-27	27.7
k141_9501582_length_1145_cov_4.0000_1	CCY38242.1	putative uncharacterized protein	6.5e-27	27.7
k141_1564244_length_1028_cov_6.0000_1	PYM55909.1	hypothetical protein DMD77_18180	1.3e-26	27.7
k141_1197106_length_7098_cov_20.4355_2	WP_051588982.1	hypothetical protein	2.3e-26	27.7
k141_5322783_length_2195_cov_9.0443_1	KQN95501.1	arabinogalactan endo-1,4-beta-galactosidase	3.5e-26	27.7
k141_5136034_length_1096_cov_5.0000_1	WP_094013221.1	hypothetical protein	6.9e-26	27.7
k141_5237940_length_1661_cov_3.7612_1	PWM75291.1	hypothetical protein DBX59_02360	1.9e-25	27.7
k141_2506264_length_2013_cov_7.0000_1	WP_025724394.1	family 43 glycosylhydrolase	2.2e-25	27.7
k141_10326741_length_2104_cov_6.0000_2	WP_082452034.1	glycosyltransferase	2.4e-25	27.7
k141_8683379_length_8091_cov_31.2650_1	WP_067774273.1	glycosyltransferase family 2 protein	4.2e-25	27.7
k141_9298915_length_1195_cov_6.0000_1	WP_107166475.1	polysaccharide lyase 8 family protein	4.9e-25	27.7
k141_9031592_length_1055_cov_5.0000_1	WP_073588553.1	hypothetical protein	2e-21	27.7
k141_7195230_length_3765_cov_8.0408_1	OGO92754.1	hypothetical protein A2Y17_10135	1e-20	27.7
k141_4281165_length_2130_cov_6.0000_1	WP_072332145.1	MULTISPECIES: DUF4091 domain-containing protein	2.9e-20	27.7
k141_886148_length_2726_cov_9.0000_1	WP_115501100.1	right-handed parallel beta-helix repeat-containing protein	9.4e-20	27.7
k141_9596431_length_2332_cov_7.0000_1	WP_116879792.1	glycosyltransferase	1.6e-19	27.7
k141_3380480_length_1100_cov_6.0000_1	CDE21844.1	putative uncharacterized protein	1.7e-19	27.7
k141_3602433_length_8162_cov_7.0000_5	WP_118244280.1	glycosyltransferase	3.2e-19	27.7
k141_8809801_length_1301_cov_5.0172_2	KGF33275.1	copper amine oxidase	5.1e-18	27.7
k141_5553897_length_6405_cov_11.3724_5	WP_129618519.1	DUF4981 domain-containing protein	1.3e-17	27.7
k141_3867883_length_16423_cov_36.1959_15	WP_105182835.1	glycosyltransferase family 8 protein	1e-14	27.7
k141_717424_length_1042_cov_5.0000_1	WP_028555355.1	hypothetical protein	6.4e-13	27.7
k141_951075_length_2064_cov_12.9906_4	OXC08427.1	hypothetical protein AYP74_06710	9.8e-13	27.7
k141_4604429_length_117439_cov_24.7419_83	KFM76725.1	Glycogenin-1, partial	3.9e-11	27.7
k141_1589309_length_2721_cov_9.0000_2	WP_110312327.1	glycoside hydrolase family 2 protein	1e-86	27.8
k141_1612988_length_3209_cov_10.0000_2	OGV62603.1	hypothetical protein A2283_13515	6.6e-82	27.8
k141_5566628_length_3469_cov_8.0000_2	OIN99031.1	hypothetical protein AUJ67_07770	1.7e-69	27.8
k141_5464327_length_2524_cov_12.0000_1	WP_127579087.1	hypothetical protein	2.6e-68	27.8
k141_163962_length_4750_cov_8.0547_2	WP_113017852.1	hypothetical protein	8.9e-64	27.8
k141_2841116_length_2334_cov_6.0000_1	KXK38384.1	hypothetical protein UZ16_OP3001000825	1.1e-59	27.8
k141_5623115_length_4567_cov_10.0000_2	OGV63798.1	hypothetical protein A3K18_35410	1.7e-52	27.8
k141_5386494_length_8590_cov_8.0000_4	OGV52854.1	hypothetical protein A2017_16960	3.3e-52	27.8
k141_1686817_length_2461_cov_6.0000_1	WP_113023609.1	DNRLRE domain-containing protein	1.8e-49	27.8
k141_6992866_length_5071_cov_7.0000_2	WP_138884290.1	DUF4962 domain-containing protein	3.4e-48	27.8
k141_327197_length_3374_cov_7.0000_1	PWM02734.1	hypothetical protein DBY05_01550	7.2e-48	27.8
k141_8488031_length_2156_cov_7.0000_2	WP_114576444.1	family 20 glycosylhydrolase	1.4e-46	27.8
k141_3492966_length_2955_cov_8.0000_1	WP_045748855.1	hypothetical protein	4.1e-41	27.8
k141_9134500_length_3066_cov_8.0003_2	OIO96130.1	hypothetical protein AUJ92_06675	1.4e-39	27.8
k141_5146714_length_1140_cov_7.0000_1	RKX45363.1	hypothetical protein DRP64_04855	2.4e-37	27.8
k141_8518342_length_1979_cov_11.9935_2	PWL55323.1	hypothetical protein DBY36_01225	7.3e-37	27.8
k141_6485736_length_1352_cov_4.0000_1	WP_127483997.1	hypothetical protein	5.7e-34	27.8
k141_4560375_length_7179_cov_7.2323_2	PWM01182.1	hypothetical protein DBY05_05630	1e-33	27.8
k141_2734443_length_1632_cov_5.0000_1	WP_068604152.1	DUF4962 domain-containing protein	3.9e-33	27.8
k141_5829315_length_2158_cov_8.0000_2	OGV59393.1	hypothetical protein A2X45_22215	6.5e-33	27.8
k141_3301804_length_1878_cov_12.0000_2	PWM23901.1	hypothetical protein DBX53_00210	5.6e-30	27.8
k141_6076770_length_1629_cov_6.0000_1	WP_051196392.1	family 20 glycosylhydrolase	5.7e-29	27.8
k141_10150509_length_1099_cov_9.0000_1	WP_119351060.1	DUF4838 domain-containing protein	8.7e-29	27.8
k141_2414479_length_2859_cov_7.0000_1	RKY07641.1	hypothetical protein DRP65_10180	1.7e-28	27.8
k141_2640550_length_1903_cov_8.0000_2	PWM86039.1	hypothetical protein DBY29_07500	2.6e-28	27.8
k141_1148118_length_3949_cov_7.0000_1	WP_034930059.1	glycosyltransferase	1e-25	27.8
k141_5300820_length_1330_cov_4.0000_2	WP_087334389.1	DUF4981 domain-containing protein	1.3e-25	27.8
k141_9239020_length_4153_cov_7.9494_1	GBC96228.1	hypothetical protein HRbin16_02030	1.7e-24	27.8
k141_7841089_length_1586_cov_9.0000_2	WP_081787362.1	hypothetical protein	1.9e-24	27.8
k141_8498763_length_1653_cov_5.0000_1	WP_137262843.1	right-handed parallel beta-helix repeat-containing protein	4e-22	27.8
k141_5679188_length_3766_cov_20.0000_1	ADQ79431.1	4-alpha-glucanotransferase	1.2e-18	27.8
k141_9292736_length_3182_cov_13.0003_1	OJU17677.1	hypothetical protein BGN88_06070	1.3e-18	27.8
k141_10172268_length_3780_cov_12.7510_2	CCZ30635.1	glycosyltransferase group 1 family	2.1e-18	27.8
k141_1571155_length_55355_cov_13.6091_71	WP_025577836.1	MULTISPECIES: glycosyltransferase family 2 protein	3.9e-17	27.8
k141_3058701_length_4944_cov_9.9906_2	WP_028507589.1	hypothetical protein	5.2e-17	27.8
k141_2948877_length_2581_cov_11.0000_3	WP_057726590.1	glycosyltransferase family 8 protein	7.9e-17	27.8
k141_155220_length_1015_cov_5.0000_1	WP_012876042.1	carbohydrate-binding family 9	2.1e-16	27.8
k141_2701254_length_4493_cov_10.3463_3	REK55343.1	1,3--beta-D-glucan 3-glucanohydrolase	2.8e-16	27.8
k141_6772086_length_1221_cov_5.0000_1	SET69900.1	Beta-xylosidase	1.1e-15	27.8
k141_9981825_length_1334_cov_4.0000_1	WP_017918888.1	hypothetical protein	1.9e-14	27.8
k141_170416_length_5079_cov_8.8236_9	WP_051689315.1	glycosyltransferase	5.9e-14	27.8
k141_9947028_length_1207_cov_5.0000_1	WP_050642621.1	leucine-rich repeat protein	2.1e-12	27.8
k141_2350293_length_2338_cov_24.6391_5	WP_097793160.1	glycosyltransferase family 8 protein	4e-11	27.8
k141_6554116_length_2701_cov_9.0000_3	OGV48536.1	hypothetical protein A2017_16515	3.4e-73	27.9
k141_1697111_length_3951_cov_6.0000_2	WP_113033160.1	DUF4838 domain-containing protein	4e-71	27.9
k141_10098805_length_2379_cov_12.0000_2	OIO98938.1	hypothetical protein AUJ92_00455	1.1e-58	27.9
k141_4434710_length_4249_cov_5.0000_1	WP_065856260.1	hypothetical protein	3e-50	27.9
k141_6414738_length_2071_cov_9.0000_1	WP_095332699.1	coagulation factor 5/8 type domain-containing protein, partial	7.5e-50	27.9
k141_709681_length_114275_cov_12.0183_46	WP_106374459.1	pectate lyase	9.3e-50	27.9
k141_3526797_length_9362_cov_9.7062_3	PWM75291.1	hypothetical protein DBX59_02360	2.8e-49	27.9
k141_4163007_length_1337_cov_3.0000_1	PWM02734.1	hypothetical protein DBY05_01550	5.1e-47	27.9
k141_2825883_length_6496_cov_18.7289_2	TET34390.1	DUF4838 domain-containing protein	1.4e-46	27.9
k141_1496195_length_2931_cov_7.0000_1	WP_106051922.1	hypothetical protein	9e-44	27.9
k141_376292_length_2366_cov_6.0000_1	WP_120746171.1	tandem-95 repeat protein	1e-42	27.9
k141_289592_length_2193_cov_6.0000_1	WP_090757832.1	polysaccharide lyase 8 family protein	2e-40	27.9
k141_8020076_length_1377_cov_6.0000_1	OGV57570.1	hypothetical protein A2X45_11325	2.8e-40	27.9
k141_2439852_length_2132_cov_4.0000_1	PWM69846.1	hypothetical protein DBX59_12200	1.1e-38	27.9
k141_1759876_length_1231_cov_6.0000_1	SHF22260.1	Glycosyl hydrolase family 67 N-terminus	1.4e-38	27.9
k141_2608662_length_20954_cov_11.0000_14	WP_102724981.1	hypothetical protein	2e-36	27.9
k141_9127520_length_1678_cov_5.0000_1	VTR60177.1	Arabinoxylan arabinofuranohydrolase precursor	5.6e-35	27.9
k141_5934773_length_1976_cov_7.8027_1	WP_087331237.1	family 20 glycosylhydrolase	9.6e-35	27.9
k141_7210765_length_7882_cov_8.8668_7	PWM39743.1	hypothetical protein DBX46_00160	2.1e-33	27.9
k141_8695104_length_1667_cov_5.0000_1	WP_008154431.1	hypothetical protein	4e-33	27.9
k141_3203283_length_1319_cov_6.0000_1	WP_077566084.1	DUF4838 domain-containing protein	2e-32	27.9
k141_9261864_length_3376_cov_9.0000_1	PWM75311.1	hypothetical protein DBX59_02460	4.2e-27	27.9
k141_149639_length_1100_cov_6.0000_1	WP_115886496.1	alpha-1,3-galactosidase B	1.4e-25	27.9
k141_9497281_length_3072_cov_13.3927_3	OJU17677.1	hypothetical protein BGN88_06070	4.9e-25	27.9
k141_1807567_length_9667_cov_13.2841_9	WP_129226754.1	hypothetical protein	5.3e-21	27.9
k141_7939798_length_30818_cov_9.0003_26	WP_120738180.1	glycosyltransferase family 4 protein	2e-20	27.9
k141_5890554_length_1226_cov_5.0000_2	WP_010801923.1	MULTISPECIES: DUF4838 domain-containing protein	4.4e-20	27.9
k141_7480403_length_1228_cov_11.0000_1	RYC73045.1	Endo-1,3-1,4-beta-glycanase ExsH	6.7e-20	27.9
k141_9967608_length_3027_cov_25.1448_1	OJU17677.1	hypothetical protein BGN88_06070	1.8e-19	27.9
k141_7784075_length_20590_cov_15.6324_16	CCZ30635.1	glycosyltransferase group 1 family	3.2e-19	27.9
k141_1367599_length_1682_cov_4.0000_2	OGR16615.1	hypothetical protein A2X81_06215	7.1e-18	27.9
k141_10001319_length_3081_cov_7.0000_1	WP_138339522.1	NPXTG-anchored protein	3.7e-17	27.9
k141_9690471_length_1358_cov_8.0000_1	ACT03687.1	Alpha-L-fucosidase	6e-17	27.9
k141_228744_length_1174_cov_5.0000_1	WP_130641595.1	DUF4838 domain-containing protein	1.1e-16	27.9
k141_2045780_length_6406_cov_7.0000_6	WP_103980593.1	glycosyltransferase	1.4e-15	27.9
k141_9003148_length_1566_cov_7.0000_2	WP_129202144.1	glycosyltransferase	8.1e-15	27.9
k141_3130553_length_2303_cov_5.0000_1	OJU17677.1	hypothetical protein BGN88_06070	4.4e-14	27.9
k141_1547017_length_1005_cov_5.0000_1	SBW06822.1	exported hypothetical protein	9.7e-14	27.9
k141_696294_length_5754_cov_14.6811_3	WP_125449430.1	glycosyltransferase family 2 protein	1.1e-13	27.9
k141_2251664_length_1580_cov_6.0000_2	WP_033684193.1	glycosyl hydrolase family 8	1.8e-13	27.9
k141_5916543_length_1857_cov_9.8858_2	WP_068780932.1	family 16 glycosylhydrolase	1.9e-12	27.9
k141_4505206_length_1056_cov_4.0000_1	TCO38099.1	lysophospholipase L1-like esterase	7.6e-12	27.9
k141_3326816_length_5078_cov_7.0000_2	WP_050390643.1	glycosyl hydrolase family 8	2.9e-11	27.9
k141_8212362_length_1594_cov_7.0000_1	OJV02156.1	hypothetical protein BGO12_05790	4.1e-11	27.9
k141_5006876_length_1058_cov_6.0000_1	WP_094045471.1	MULTISPECIES: cellulase family glycosylhydrolase	8.6e-11	27.9
k141_3985545_length_4889_cov_9.0000_2	CDC75002.1	putative uncharacterized protein	3.1e-73	28
k141_3683183_length_2683_cov_6.0000_1	OIO96463.1	hypothetical protein AUJ92_05885	2e-72	28
k141_7376482_length_6093_cov_8.0000_2	OHB53908.1	hypothetical protein A2Y12_09450	7.4e-67	28
k141_2631783_length_7701_cov_21.7251_4	WP_087425435.1	DUF4962 domain-containing protein	2.1e-66	28
k141_8609594_length_1802_cov_7.5533_1	OGV33536.1	hypothetical protein A2020_10585	1.1e-55	28
k141_1313914_length_5274_cov_7.0000_2	WP_054023593.1	hypothetical protein	2e-53	28
k141_3399104_length_3001_cov_7.8531_2	WP_051553740.1	hypothetical protein	1.1e-52	28
k141_920836_length_47134_cov_11.9945_22	CDE19298.1	putative uncharacterized protein	1.7e-52	28
k141_5131926_length_4451_cov_22.7828_1	WP_127586712.1	hypothetical protein, partial	2.5e-52	28
k141_839725_length_1362_cov_5.0000_1	OGV69224.1	hypothetical protein A3K18_26360	2e-46	28
k141_9401070_length_115645_cov_16.5803_19	WP_079643968.1	glycosyltransferase	3e-43	28
k141_5401262_length_13054_cov_12.3347_13	CDB43921.1	putative uncharacterized protein	9.4e-42	28
k141_9927474_length_1360_cov_5.0000_1	OGX09976.1	hypothetical protein A2Y05_04705	4.7e-40	28
k141_4312128_length_1996_cov_4.0771_2	WP_101298886.1	hypothetical protein	9.6e-39	28
k141_8780208_length_1429_cov_6.0000_1	OJV34744.1	hypothetical protein BGO29_09940	5.8e-38	28
k141_2535810_length_15547_cov_15.6968_13	WP_122271765.1	beta-galactosidase	6.3e-38	28
k141_3097241_length_3949_cov_8.0032_4	PIU94663.1	hypothetical protein COS65_06440	2.6e-37	28
k141_239579_length_1896_cov_6.0000_2	WP_013782243.1	alpha-galactosidase	2.9e-37	28
k141_7616402_length_1334_cov_7.0000_1	WP_045748855.1	hypothetical protein	3.6e-37	28
k141_9252638_length_3814_cov_7.6139_2	WP_028604662.1	hypothetical protein	1.1e-33	28
k141_7235500_length_1309_cov_6.0000_1	WP_130058582.1	hypothetical protein	5.5e-33	28
k141_1231175_length_1168_cov_5.0000_1	WP_118628393.1	glycosyltransferase	6.2e-33	28
k141_2119636_length_1899_cov_5.0000_2	WP_113030179.1	DUF4838 domain-containing protein	4.3e-32	28
k141_8533742_length_1110_cov_6.0000_1	WP_087333882.1	DUF4838 domain-containing protein	2.1e-30	28
k141_2297873_length_3340_cov_7.0000_2	PWM23901.1	hypothetical protein DBX53_00210	2.5e-30	28
k141_3393376_length_1011_cov_6.0000_1	WP_053376536.1	DNRLRE domain-containing protein	4.3e-30	28
k141_6543761_length_1896_cov_6.0000_1	OGO92754.1	hypothetical protein A2Y17_10135	2.2e-27	28
k141_7026281_length_1094_cov_8.0000_1	WP_105312994.1	DUF4838 domain-containing protein	1.1e-26	28
k141_2370878_length_1256_cov_5.0000_1	CCY83615.1	uncharacterized protein BN711_00190	2.7e-26	28
k141_8557872_length_1600_cov_8.0000_2	WP_142237185.1	beta-mannosidase	6.5e-26	28
k141_2053362_length_1238_cov_6.0000_2	WP_095291492.1	hypothetical protein	9.8e-24	28
k141_2159338_length_1178_cov_4.0000_1	PWM34146.1	hypothetical protein DBX65_07960	2.2e-22	28
k141_2805475_length_7181_cov_15.7517_1	OFX63686.1	sialidase	1e-21	28
k141_3734755_length_1942_cov_10.0000_1	PWM45130.1	hypothetical protein DBX47_04645, partial	1.5e-20	28
k141_2336407_length_1085_cov_5.0000_2	WP_114576444.1	family 20 glycosylhydrolase	2.4e-20	28
k141_9222279_length_1953_cov_11.5833_1	KXX69260.1	hypothetical protein AVL50_20155	9.5e-20	28
k141_4662296_length_2869_cov_6.0000_3	CDB96731.1	putative uncharacterized protein	4.6e-18	28
k141_2299652_length_1084_cov_5.0000_1	PWM55378.1	hypothetical protein DBX93_07150	4.1e-16	28
k141_5744155_length_1229_cov_3.3327_1	PKM63078.1	hypothetical protein CVU97_01990	1.8e-14	28
k141_3464212_length_1147_cov_10.0000_1	WP_087149066.1	glycoside hydrolase family 16 protein	2.8e-14	28
k141_7898790_length_1992_cov_13.0016_2	SCJ62767.1	General stress protein A	4.3e-13	28
k141_1011801_length_1635_cov_3.0000_2	PID63154.1	hypothetical protein CR986_00350	6.9e-13	28
k141_9037150_length_1630_cov_5.0000_2	WP_058296504.1	hypothetical protein	2.7e-12	28
k141_4099093_length_87511_cov_32.1845_39	WP_117118530.1	glycosyltransferase family 8 protein	5e-12	28
k141_5678199_length_1551_cov_5.9241_2	WP_094045471.1	MULTISPECIES: cellulase family glycosylhydrolase	1.2e-11	28
k141_3003250_length_2245_cov_12.6849_1	WP_062175461.1	family 16 glycosylhydrolase	1.6e-11	28
k141_2495644_length_8066_cov_8.6755_2	RLE09098.1	hypothetical protein DRJ00_05075	8.5e-98	28.1
k141_3008835_length_6372_cov_10.0000_1	WP_138192727.1	hypothetical protein	5.5e-77	28.1
k141_1211179_length_2648_cov_6.0000_1	WP_118296079.1	glycoside hydrolase family 2 protein	1e-73	28.1
k141_8856781_length_2511_cov_7.0000_1	WP_105497902.1	DUF4091 domain-containing protein	4.9e-71	28.1
k141_8939887_length_2330_cov_8.0000_1	PWM75291.1	hypothetical protein DBX59_02360	3.1e-68	28.1
k141_4051718_length_2020_cov_7.0000_1	CDA54541.1	glycosyltransferases involved in cell wall biogenesis	6e-68	28.1
k141_3658136_length_14012_cov_12.4610_6	OHB64174.1	hypothetical protein A2Y77_11430	8.2e-68	28.1
k141_9726332_length_6418_cov_12.3849_3	CDE18403.1	putative uncharacterized protein	3.7e-65	28.1
k141_4735161_length_2869_cov_9.8545_1	WP_056836072.1	right-handed parallel beta-helix repeat-containing protein	5.9e-64	28.1
k141_8292641_length_1930_cov_7.0000_2	WP_068667495.1	hypothetical protein	2.9e-61	28.1
k141_1472150_length_8841_cov_7.0000_5	PWM73543.1	hypothetical protein DBX59_04795	2.9e-51	28.1
k141_7869323_length_3901_cov_7.0000_1	OGV47892.1	hypothetical protein A2017_02265	1.4e-49	28.1
k141_2662403_length_2717_cov_6.0000_2	PWL55323.1	hypothetical protein DBY36_01225	2.6e-48	28.1
k141_5118990_length_22536_cov_16.9476_6	WP_066207531.1	glycoside hydrolase family 28 protein	1.1e-47	28.1
k141_10052731_length_1382_cov_6.0000_1	ALC80364.1	hypothetical protein AM592_01170	2.6e-46	28.1
k141_3762280_length_3609_cov_12.5136_2	OIP11698.1	hypothetical protein AUJ96_01970	1.3e-44	28.1
k141_5085431_length_2343_cov_4.8619_1	OGV59350.1	hypothetical protein A2498_15275	1.5e-44	28.1
k141_7217059_length_1909_cov_7.0000_1	WP_046148339.1	right-handed parallel beta-helix repeat-containing protein	6.3e-44	28.1
k141_1227447_length_1861_cov_10.0000_1	WP_133686766.1	hypothetical protein	1.2e-43	28.1
k141_2825883_length_6496_cov_18.7289_1	PWM74696.1	hypothetical protein DBX45_02080	4.2e-43	28.1
k141_10071904_length_1862_cov_4.0000_1	WP_008512653.1	glycoside hydrolase family 28 protein	1.2e-40	28.1
k141_1610900_length_1497_cov_3.0000_1	WP_087880478.1	hypothetical protein	2e-39	28.1
k141_9314438_length_1155_cov_6.0000_1	WP_116062842.1	Bacterial alpha-L-rhamnosidase	5.7e-39	28.1
k141_6835693_length_1249_cov_4.3303_1	RAP44384.1	hypothetical protein BZ136_08845	3.2e-35	28.1
k141_1667691_length_2597_cov_8.9829_2	WP_077566084.1	DUF4838 domain-containing protein	4.5e-35	28.1
k141_6299497_length_1645_cov_7.0000_1	WP_092356944.1	family 20 glycosylhydrolase, partial	2.6e-34	28.1
k141_6013885_length_1160_cov_4.0000_1	OGV33536.1	hypothetical protein A2020_10585	7.6e-33	28.1
k141_4166820_length_11086_cov_15.3035_2	OKZ35929.1	hypothetical protein BHV86_07955	3.8e-28	28.1
k141_3524713_length_1619_cov_5.0000_1	WP_006930482.1	beta-N-acetylhexosaminidase	2.1e-27	28.1
k141_9502882_length_1430_cov_5.0000_1	SFR98058.1	Lysophospholipase L1, partial	8.8e-27	28.1
k141_5040557_length_1282_cov_9.0000_1	WP_035483827.1	right-handed parallel beta-helix repeat-containing protein	1.6e-26	28.1
k141_9865816_length_1180_cov_6.0000_1	PWL87604.1	hypothetical protein DBY14_05615	1.9e-26	28.1
k141_6746_length_2489_cov_7.3978_2	WP_079716741.1	exo-alpha-sialidase	1.2e-25	28.1
k141_2198167_length_1183_cov_4.0000_1	GCC10063.1	alpha-xylosidase	4.8e-25	28.1
k141_8108528_length_1352_cov_7.0000_1	PWM66635.1	hypothetical protein DBX61_07120	4.8e-25	28.1
k141_3441685_length_2358_cov_5.0000_2	WP_068669106.1	family 20 glycosylhydrolase	1e-24	28.1
k141_1780883_length_1330_cov_8.0000_1	WP_090110590.1	MULTISPECIES: right-handed parallel beta-helix repeat-containing protein	6.3e-23	28.1
k141_7914266_length_1392_cov_4.0000_1	WP_087017842.1	family 20 glycosylhydrolase	2.6e-22	28.1
k141_3295521_length_1399_cov_8.0000_2	WP_081657782.1	glycosyltransferase family 8 protein	2.9e-22	28.1
k141_8776399_length_1063_cov_4.0000_1	PWM34146.1	hypothetical protein DBX65_07960	4.6e-21	28.1
k141_1082922_length_37247_cov_14.0633_10	WP_090386504.1	glycosyltransferase family 2 protein	6.6e-21	28.1
k141_2733370_length_1917_cov_6.0000_2	WP_099365832.1	glycosyltransferase family 4 protein	4.5e-19	28.1
k141_6794100_length_1832_cov_6.0000_2	DAA82694.1	TPA: hypothetical protein CPT83_04860	5.8e-19	28.1
k141_4713782_length_8459_cov_9.9762_1	RYC73045.1	Endo-1,3-1,4-beta-glycanase ExsH	1.9e-18	28.1
k141_7694402_length_1906_cov_8.0000_1	KII93772.1	hypothetical protein PLICRDRAFT_101187	7e-18	28.1
k141_1606826_length_1437_cov_6.0000_1	RFT16482.1	Beta-N-acetylhexosaminidase, GH20 family	1.7e-16	28.1
k141_2174407_length_1442_cov_4.0000_1	PIS44207.1	rhamnogalacturonan acetylesterase	2.2e-16	28.1
k141_4007397_length_2790_cov_9.9117_2	WP_099916148.1	prolyl oligopeptidase family serine peptidase	7.5e-16	28.1
k141_4395531_length_1369_cov_2.0000_1	WP_076313784.1	hypothetical protein	1.3e-14	28.1
k141_919199_length_1761_cov_6.5099_2	OUV11417.1	hypothetical protein CBC46_10065	3.9e-14	28.1
k141_129557_length_2015_cov_7.0000_2	WP_114458410.1	glycosyltransferase family 9 protein	4e-14	28.1
k141_1624960_length_1052_cov_3.0000_1	WP_130605363.1	right-handed parallel beta-helix repeat-containing protein	8.7e-14	28.1
k141_6508033_length_3681_cov_10.8079_2	WP_084273472.1	prolyl oligopeptidase family serine peptidase	3.1e-13	28.1
k141_6557628_length_1441_cov_12.0000_1	WP_138724034.1	hypothetical protein	1.5e-12	28.1
k141_1954117_length_27851_cov_15.5988_41	WP_089941889.1	glycosyltransferase family 8 protein	3.8e-12	28.1
k141_3319920_length_22203_cov_14.7783_6	WP_068664260.1	exo-alpha-sialidase	5.1e-108	28.2
k141_9335386_length_3878_cov_8.0000_3	PHS03762.1	hypothetical protein COA78_17360	9.5e-73	28.2
k141_6873529_length_13052_cov_15.0000_2	WP_113017852.1	hypothetical protein	1.4e-68	28.2
k141_2501200_length_2283_cov_5.8305_2	OGV55998.1	hypothetical protein A2X45_21150	8.2e-65	28.2
k141_6667441_length_1967_cov_11.5252_1	OIP00702.1	hypothetical protein AUJ96_18400	6.7e-61	28.2
k141_3962856_length_3087_cov_6.0000_2	OQY34426.1	hypothetical protein B6241_04815	5.2e-59	28.2
k141_3660992_length_6060_cov_17.4139_2	RIJ94166.1	hypothetical protein DCC45_13060	8.6e-50	28.2
k141_3709476_length_74760_cov_11.9987_13	WP_106374459.1	pectate lyase	4.5e-49	28.2
k141_9007568_length_1566_cov_4.0000_1	PYV09553.1	hypothetical protein DMG07_22960	5.4e-48	28.2
k141_8523014_length_1578_cov_8.0000_1	WP_045748855.1	hypothetical protein	5.8e-42	28.2
k141_6894313_length_1895_cov_9.7178_1	WP_081834087.1	glycosyltransferase family 8 protein	1.5e-39	28.2
k141_7879205_length_1997_cov_4.0000_2	OGV69783.1	hypothetical protein A3K18_25675	7.8e-34	28.2
k141_9543216_length_62397_cov_30.9795_35	WP_123398663.1	MULTISPECIES: glycosyltransferase family 2 protein	4.5e-33	28.2
k141_1559925_length_1164_cov_4.0000_1	WP_027630091.1	family 20 glycosylhydrolase	1.6e-28	28.2
k141_5769620_length_2334_cov_7.0000_1	WP_094594250.1	cellulase family glycosylhydrolase	7e-28	28.2
k141_5280028_length_1700_cov_6.0000_1	WP_141413023.1	hypothetical protein	5.5e-27	28.2
k141_7138049_length_2179_cov_7.0000_1	WP_112782283.1	hypothetical protein	1.5e-26	28.2
k141_9654087_length_1479_cov_3.0000_2	PWM75291.1	hypothetical protein DBX59_02360	3.5e-26	28.2
k141_5752033_length_1131_cov_4.9960_1	RHK08255.1	glycoside hydrolase family 28	7.7e-26	28.2
k141_4936219_length_3817_cov_6.7122_1	WP_087567499.1	hypothetical protein	2.6e-24	28.2
k141_6248283_length_1096_cov_6.0000_2	WP_066867218.1	alpha/beta hydrolase	4.5e-24	28.2
k141_3741234_length_1046_cov_4.0000_1	WP_081824233.1	DUF4962 domain-containing protein	1.2e-22	28.2
k141_6422956_length_1809_cov_8.7770_1	CDE21806.1	putative uncharacterized protein	2.1e-22	28.2
k141_4800506_length_1036_cov_4.0000_2	KKR03651.1	Endopolygalacturonase	4.1e-22	28.2
k141_5007607_length_1356_cov_4.0000_2	GAY28936.1	alpha-N-arabinofuranosidase	1.1e-20	28.2
k141_5814177_length_1563_cov_6.0000_1	WP_127582096.1	DUF4962 domain-containing protein	6.1e-20	28.2
k141_6310433_length_2104_cov_12.9990_2	OJU17677.1	hypothetical protein BGN88_06070	1.6e-18	28.2
k141_4126458_length_23129_cov_8.0000_15	KFJ00320.1	family 8 glycosyl transferase	7.7e-18	28.2
k141_6278066_length_3631_cov_14.5201_3	WP_082161691.1	rhamnogalacturonan acetylesterase	1.7e-17	28.2
k141_10009517_length_1320_cov_8.0000_1	TDE89688.1	hypothetical protein EXU48_19910	2.3e-17	28.2
k141_7689512_length_1003_cov_6.0000_2	OGV61468.1	hypothetical protein A3K18_07195	3.2e-17	28.2
k141_7882272_length_2790_cov_6.0068_1	WP_018589812.1	SH3 domain-containing protein	5.1e-17	28.2
k141_4567541_length_1124_cov_5.0000_1	WP_063860428.1	Bacterial alpha-L-rhamnosidase	3.9e-16	28.2
k141_8235804_length_1753_cov_5.0000_2	PWL98936.1	hypothetical protein DBY04_02790	7.1e-16	28.2
k141_7266672_length_1084_cov_10.1198_1	OGV67941.1	hypothetical protein A2283_12265	9.2e-15	28.2
k141_10043145_length_2237_cov_6.0000_1	WP_046679404.1	family 1 glycosylhydrolase	1.3e-13	28.2
k141_4559588_length_3532_cov_8.0000_2	WP_119213017.1	polysaccharide deacetylase family protein	1.3e-12	28.2
k141_5612273_length_1200_cov_6.0000_2	WP_121027239.1	glycosyltransferase family 8 protein	2.8e-12	28.2
k141_4241151_length_1135_cov_4.0000_1	CDB15189.1	endo-1 3(4)-beta-glucanase	4.5e-12	28.2
k141_9070601_length_1354_cov_8.0000_3	WP_054746571.1	glycosyltransferase family 8 protein	1e-11	28.2
k141_2191742_length_3782_cov_16.7514_3	ODT55986.1	hypothetical protein ABS72_02345	3.7e-71	28.3
k141_2270971_length_3106_cov_10.1730_3	CDD21441.1	chitinase A1	2.1e-53	28.3
k141_9700361_length_1356_cov_17.5317_1	RAP47411.1	hypothetical protein BZ135_02205	3.4e-43	28.3
k141_1086542_length_41033_cov_11.0000_57	AWD90486.1	DNA alpha-glucosyltransferase	6.5e-41	28.3
k141_3996636_length_1269_cov_6.0000_1	WP_123120070.1	DUF4091 domain-containing protein	2.5e-40	28.3
k141_6007853_length_1768_cov_5.0000_1	WP_047813659.1	right-handed parallel beta-helix repeat-containing protein	6.1e-40	28.3
k141_9710695_length_1690_cov_8.7269_1	PWM75291.1	hypothetical protein DBX59_02360	7e-40	28.3
k141_8727823_length_1249_cov_5.0000_1	GAK55400.1	glycosyl hydrolase, family 38	5.3e-38	28.3
k141_9818070_length_2978_cov_7.9461_4	WP_119015476.1	glycosyltransferase	2.8e-35	28.3
k141_8444398_length_6528_cov_10.5940_1	OJV33062.1	hypothetical protein BGO29_14565	2.5e-34	28.3
k141_7205910_length_2233_cov_4.0000_1	PWM74254.1	hypothetical protein DBX59_03975	9.9e-34	28.3
k141_87669_length_1304_cov_9.0000_1	PWM34146.1	hypothetical protein DBX65_07960	3.1e-33	28.3
k141_9030466_length_4387_cov_11.2701_2	WP_082780340.1	cellulase family glycosylhydrolase	3.9e-33	28.3
k141_1809957_length_3848_cov_10.0000_3	WP_080807589.1	exo-alpha-sialidase	4.8e-33	28.3
k141_9548492_length_5007_cov_18.5508_1	PWM71959.1	hypothetical protein DBX59_07420	6.8e-29	28.3
k141_8025341_length_2881_cov_10.7701_2	WP_119215859.1	glycosyltransferase	8.4e-29	28.3
k141_8236563_length_2130_cov_6.6672_2	WP_128548663.1	beta-mannosidase	9.7e-29	28.3
k141_4576698_length_1177_cov_5.0000_1	WP_067147996.1	serine hydrolase	1.6e-27	28.3
k141_7187831_length_1225_cov_5.1467_2	PKP28096.1	alpha-1,3-galactosidase B	2.8e-26	28.3
k141_9856359_length_2541_cov_7.0000_1	WP_141413023.1	hypothetical protein	3.9e-26	28.3
k141_2089381_length_4774_cov_6.0000_3	WP_106053562.1	hypothetical protein	8.9e-25	28.3
k141_7188062_length_1001_cov_3.0000_1	RJP18559.1	DUF4838 domain-containing protein	1.5e-22	28.3
k141_3325065_length_1216_cov_7.0000_1	OJU17677.1	hypothetical protein BGN88_06070	7.7e-18	28.3
k141_10039762_length_4244_cov_8.3422_6	WP_035327919.1	esterase	2.9e-16	28.3
k141_4060403_length_3039_cov_16.0359_3	WP_117967637.1	MULTISPECIES: hypothetical protein	4e-16	28.3
k141_3088345_length_1111_cov_7.0000_1	SFI27036.1	hypothetical protein SAMN05444682_103110	1.1e-15	28.3
k141_9859924_length_1971_cov_7.9197_2	PWM76633.1	glycosyltransferase family 8 protein	4.7e-15	28.3
k141_4167176_length_1316_cov_7.8204_1	WP_005830824.1	MULTISPECIES: hypothetical protein	1.6e-14	28.3
k141_2743536_length_21615_cov_10.6879_2	WP_038554374.1	rhamnogalacturonan acetylesterase	1.1e-13	28.3
k141_475553_length_6829_cov_10.0000_1	WP_113023000.1	hypothetical protein	1e-100	28.4
k141_353908_length_23598_cov_17.6358_24	CCY07687.1	putative surface-anchored extracellular glycosyl hydrolase family 18	1.3e-77	28.4
k141_1888657_length_2455_cov_8.0000_1	WP_113671994.1	carbohydrate-binding protein	9.3e-71	28.4
k141_1820331_length_2693_cov_5.0000_2	PCI31562.1	alpha-1,3-galactosidase B	2.3e-65	28.4
k141_7062391_length_3638_cov_13.1238_1	WP_126619606.1	carbohydrate-binding protein	3.5e-63	28.4
k141_6534149_length_1985_cov_11.0000_2	WP_113029199.1	hypothetical protein	4.3e-58	28.4
k141_2699092_length_2807_cov_7.0000_1	PWM74541.1	hypothetical protein DBX90_13390	1.3e-57	28.4
k141_5143662_length_2482_cov_5.0000_2	WP_038594638.1	DUF2264 domain-containing protein	1.6e-54	28.4
k141_1227399_length_4675_cov_6.9707_5	WP_133981535.1	DUF4091 domain-containing protein	8.5e-54	28.4
k141_9603101_length_2866_cov_10.8272_1	PWL55323.1	hypothetical protein DBY36_01225	8.9e-49	28.4
k141_10220025_length_3809_cov_7.0000_2	WP_091909558.1	MULTISPECIES: hypothetical protein	4.8e-48	28.4
k141_3697441_length_3012_cov_8.9471_1	CDE19298.1	putative uncharacterized protein	5.5e-47	28.4
k141_3992909_length_1786_cov_8.0000_2	SHF22260.1	Glycosyl hydrolase family 67 N-terminus	2.3e-46	28.4
k141_3865013_length_4854_cov_10.0000_3	WP_110838348.1	hypothetical protein	2.7e-46	28.4
k141_9749653_length_6784_cov_8.0000_1	WP_073382157.1	glycosyltransferase family 2 protein	1.3e-42	28.4
k141_2462311_length_3096_cov_8.0000_2	WP_090125527.1	glycoside hydrolase	8.8e-39	28.4
k141_4212400_length_11616_cov_11.7249_11	WP_130920449.1	glycosyltransferase	1.1e-38	28.4
k141_7198019_length_2084_cov_13.4802_3	WP_045748805.1	hypothetical protein	7.8e-38	28.4
k141_2123700_length_4477_cov_6.0000_2	PWM34146.1	hypothetical protein DBX65_07960	1.2e-37	28.4
k141_898614_length_1067_cov_8.5659_1	PYM14993.1	hypothetical protein DME18_05350	3e-34	28.4
k141_8206023_length_4450_cov_8.9675_4	WP_120417294.1	glycosyltransferase family 8 protein	3.6e-34	28.4
k141_561259_length_1272_cov_7.0000_1	OGS22935.1	hypothetical protein A2252_07600	2.6e-32	28.4
k141_10096694_length_1300_cov_5.0000_1	PWM75311.1	hypothetical protein DBX59_02460	5.5e-29	28.4
k141_915154_length_1215_cov_7.0000_1	WP_120979871.1	hypothetical protein	8.6e-29	28.4
k141_7866077_length_1693_cov_5.2429_1	PIU94663.1	hypothetical protein COS65_06440	8.7e-28	28.4
k141_6933197_length_23466_cov_10.9906_20	OGO92754.1	hypothetical protein A2Y17_10135	1.4e-27	28.4
k141_5992268_length_1192_cov_7.0000_1	PWM73543.1	hypothetical protein DBX59_04795	6.6e-26	28.4
k141_4425496_length_2775_cov_5.0000_2	WP_136367962.1	hypothetical protein	6.5e-24	28.4
k141_8324969_length_2720_cov_9.0000_2	OGO92754.1	hypothetical protein A2Y17_10135	9.7e-24	28.4
k141_6235750_length_1616_cov_7.0000_2	WP_113960982.1	hypothetical protein	8e-23	28.4
k141_6621434_length_2665_cov_6.0000_1	OUT62207.1	lipase	6.1e-22	28.4
k141_6838022_length_26160_cov_12.0601_5	KDR96593.1	putative glycoside hydrolase, family 18	4.3e-21	28.4
k141_1623546_length_1055_cov_4.0000_1	WP_114404414.1	exo-alpha-sialidase	8.8e-20	28.4
k141_8798033_length_12667_cov_15.9682_4	WP_088538291.1	glycosyltransferase	2.7e-19	28.4
k141_7777495_length_3849_cov_7.9094_1	SCJ51995.1	CDP-glycerol:poly(glycerophosphate) glycerophosphotransferase	4.3e-19	28.4
k141_5889362_length_1569_cov_5.0000_1	WP_082780340.1	cellulase family glycosylhydrolase	2.3e-18	28.4
k141_8369258_length_1048_cov_5.0000_2	RKX45363.1	hypothetical protein DRP64_04855	1.5e-17	28.4
k141_5914258_length_1137_cov_5.0000_2	WP_104782096.1	MULTISPECIES: endoglucanase	2e-16	28.4
k141_10151675_length_1144_cov_3.0000_1	CCZ30635.1	glycosyltransferase group 1 family	3.1e-16	28.4
k141_1344834_length_2556_cov_6.0000_1	OGV71086.1	hypothetical protein A2283_21525	1.5e-14	28.4
k141_4432451_length_1036_cov_4.0000_1	OGV51917.1	hypothetical protein A2X49_01980	1.8e-13	28.4
k141_3715420_length_1445_cov_9.6618_1	WP_091412346.1	starch-binding protein	2.2e-13	28.4
k141_3274157_length_1956_cov_5.0000_2	CBK77005.1	FOG: Glucan-binding domain (YG repeat)	8.3e-13	28.4
k141_1068173_length_3668_cov_11.0000_2	SDJ74516.1	Alpha/beta hydrolase family protein	5e-12	28.4
k141_8382476_length_1677_cov_3.0000_2	WP_107874810.1	phospholipase	9.8e-12	28.4
k141_3905440_length_1143_cov_5.0000_2	WP_138197251.1	hypothetical protein	1.6e-11	28.4
k141_5988389_length_5215_cov_10.0000_2	CCY94460.1	lipoprotein	8.6e-11	28.4
k141_3008835_length_6372_cov_10.0000_2	SDC07749.1	Ig-like domain (group 2)	9.5e-93	28.5
k141_831149_length_2487_cov_4.0000_4	SCH65421.1	N-acetylmuramoyl-L-alanine amidase LytC precursor	3.2e-91	28.5
k141_5226367_length_2386_cov_6.0000_2	OGS24276.1	hypothetical protein A2297_06185	2.9e-87	28.5
k141_2931220_length_8965_cov_8.0006_5	WP_073274351.1	glycoside hydrolase family 2 protein	3.7e-87	28.5
k141_4876601_length_6250_cov_9.5638_2	OIN98760.1	hypothetical protein AUJ67_08090	2.7e-85	28.5
k141_463577_length_4159_cov_7.0000_1	CDE86932.1	putative uncharacterized protein	2.1e-67	28.5
k141_381386_length_14914_cov_18.0345_8	WP_126619606.1	carbohydrate-binding protein	1.1e-64	28.5
k141_9198695_length_5527_cov_9.0000_2	PWM70375.1	hypothetical protein DBX59_11000	2.1e-62	28.5
k141_2771026_length_1467_cov_5.0000_1	RLE09007.1	hypothetical protein DRJ00_05290	1.5e-60	28.5
k141_3717080_length_7282_cov_7.3752_3	OGV41635.1	hypothetical protein A2X48_13535	4.6e-59	28.5
k141_232841_length_2029_cov_12.7924_1	OGV52500.1	hypothetical protein A2017_19095	8.7e-58	28.5
k141_1172733_length_1577_cov_5.0000_1	WP_026882158.1	glycoside hydrolase family 2 protein	2.7e-57	28.5
k141_8761203_length_1761_cov_5.0000_1	OIO98645.1	hypothetical protein AUJ92_01070	7.1e-57	28.5
k141_633999_length_2800_cov_8.0000_2	PWM47548.1	hypothetical protein DBX47_00500	1.8e-53	28.5
k141_7414261_length_25230_cov_11.0000_6	TET85145.1	hypothetical protein E3J37_02540, partial	5.6e-51	28.5
k141_9202182_length_1970_cov_10.0000_1	OHB53022.1	hypothetical protein A2Y07_06380	3e-50	28.5
k141_2669347_length_27648_cov_10.9947_16	WP_018917873.1	hypothetical protein	2.2e-48	28.5
k141_8332750_length_5188_cov_12.0071_1	WP_141503200.1	hypothetical protein	2.2e-48	28.5
k141_3278454_length_1853_cov_9.0000_1	OME91924.1	hypothetical protein BK123_14855	3.2e-47	28.5
k141_2016350_length_6832_cov_9.0000_2	CDC41719.1	glycoside hydrolase family 43	2.2e-45	28.5
k141_9204463_length_2158_cov_9.9985_3	WP_091392784.1	exo-poly-alpha-D-galacturonosidase	5.2e-44	28.5
k141_6340499_length_1953_cov_10.0000_1	CDC72397.1	chitinase	2.2e-43	28.5
k141_6709956_length_1766_cov_6.0000_2	OHB53022.1	hypothetical protein A2Y07_06380	8.5e-43	28.5
k141_6341218_length_1408_cov_10.0000_1	WP_092356944.1	family 20 glycosylhydrolase, partial	8.8e-42	28.5
k141_805522_length_1746_cov_4.0000_2	PWM20423.1	glycoside hydrolase family 2	6.2e-41	28.5
k141_5841201_length_9904_cov_12.6483_7	KUK19953.1	Glycoside hydrolase family 2 TIM barrel, partial	2.2e-37	28.5
k141_4829957_length_3354_cov_13.2098_2	OJV33062.1	hypothetical protein BGO29_14565	2.5e-37	28.5
k141_7650760_length_2024_cov_6.4201_1	WP_053983855.1	hypothetical protein	1.2e-34	28.5
k141_5580170_length_12832_cov_30.1838_4	WP_118557608.1	alpha/beta hydrolase	3.1e-34	28.5
k141_1481857_length_1265_cov_6.7402_1	WP_120412223.1	hypothetical protein	1.8e-32	28.5
k141_4439297_length_1967_cov_6.0000_2	OHB53022.1	hypothetical protein A2Y07_06380	1.8e-32	28.5
k141_6280971_length_1967_cov_13.9025_2	WP_045245388.1	alpha/beta hydrolase	1.4e-31	28.5
k141_4849220_length_1156_cov_3.0000_1	WP_076733642.1	hypothetical protein	1.5e-31	28.5
k141_2736623_length_1425_cov_6.0000_1	PWU15122.1	alpha-rhamnosidase	8.9e-31	28.5
k141_5043366_length_4107_cov_7.0000_1	WP_081800189.1	DUF4838 domain-containing protein	1.7e-30	28.5
k141_3070830_length_1503_cov_4.0000_1	OHB44733.1	hypothetical protein A2Y13_02460	4.5e-28	28.5
k141_3771962_length_1855_cov_7.0000_1	OGO92754.1	hypothetical protein A2Y17_10135	9.2e-27	28.5
k141_3200356_length_1016_cov_4.0000_1	SFB37127.1	Right handed beta helix region	3.6e-26	28.5
k141_8020275_length_1257_cov_5.8548_1	PWM66635.1	hypothetical protein DBX61_07120	4.3e-26	28.5
k141_4531135_length_1392_cov_8.5843_2	RYY49821.1	glycosyltransferase	5.3e-26	28.5
k141_8809663_length_3035_cov_6.0000_1	WP_043361039.1	hypothetical protein	3.9e-25	28.5
k141_9691216_length_1184_cov_5.0000_1	WP_035615335.1	hypothetical protein	2e-24	28.5
k141_1351330_length_1112_cov_4.0000_1	RKV91231.1	glycosyl hydrolase family protein	5.1e-24	28.5
k141_9795881_length_1130_cov_4.0000_1	WP_066083883.1	cellulase family glycosylhydrolase	5.1e-24	28.5
k141_9404337_length_1317_cov_10.0000_1	WP_136838872.1	DUF4838 domain-containing protein	1.3e-23	28.5
k141_2968154_length_1071_cov_4.0000_2	WP_111370759.1	right-handed parallel beta-helix repeat-containing protein	9.1e-21	28.5
k141_2048138_length_1936_cov_9.0000_1	WP_129226775.1	hypothetical protein	9e-20	28.5
k141_8569938_length_1655_cov_9.0000_1	PKP02370.1	hypothetical protein CVU14_03590	1.5e-19	28.5
k141_687377_length_1107_cov_8.0000_1	CDD21987.1	putative uncharacterized protein	1.8e-18	28.5
k141_2251054_length_2038_cov_9.0000_1	SHF22260.1	Glycosyl hydrolase family 67 N-terminus	1.9e-18	28.5
k141_1477424_length_1069_cov_7.0000_2	SHF22260.1	Glycosyl hydrolase family 67 N-terminus	7e-18	28.5
k141_2284807_length_2554_cov_11.8997_2	WP_125771760.1	glycosyltransferase family 2 protein	7.5e-18	28.5
k141_2657498_length_1947_cov_7.0000_2	CDE46457.1	polysaccharide deacetylase	9.9e-18	28.5
k141_8226559_length_2495_cov_7.0000_1	AOR26133.1	glycoside hydrolase, GH16 family	2e-17	28.5
k141_8581214_length_1261_cov_3.0000_1	RZK53663.1	right-handed parallel beta-helix repeat-containing protein, partial	1.1e-16	28.5
k141_10320265_length_1012_cov_3.0000_1	WP_136014237.1	alpha-1,3-galactosidase B	8.3e-16	28.5
k141_8007727_length_1402_cov_9.0000_1	WP_052346738.1	carbohydrate-binding protein	1.7e-15	28.5
k141_2020306_length_2305_cov_7.0000_2	WP_133556490.1	LysM peptidoglycan-binding domain-containing protein	6.2e-15	28.5
k141_1286839_length_43892_cov_21.3350_37	WP_022786576.1	glycosyltransferase family 2 protein	6.5e-15	28.5
k141_3430486_length_1279_cov_7.0000_1	TLY50629.1	hypothetical protein E6K53_09870	8e-13	28.5
k141_7259942_length_1248_cov_9.6233_2	PJA95770.1	glucan endo-1,3-beta-D-glucosidase	9.4e-13	28.5
k141_8755614_length_11888_cov_12.0947_3	WP_006660575.1	glycosyltransferase family 2 protein	2.3e-12	28.5
k141_1745549_length_1018_cov_3.0000_1	OGF59344.1	hypothetical protein A2Y62_13755	1.3e-11	28.5
k141_226947_length_22395_cov_10.9901_7	RMH39437.1	polysaccharide deacetylase family protein	1.3e-11	28.5
k141_6960416_length_3358_cov_9.0000_1	WP_129224049.1	hypothetical protein	3.1e-76	28.6
k141_793306_length_1988_cov_4.0000_1	OQY34426.1	hypothetical protein B6241_04815	1.2e-60	28.6
k141_7236982_length_3495_cov_9.0000_2	PWM74254.1	hypothetical protein DBX59_03975	5.9e-57	28.6
k141_443325_length_3179_cov_6.0000_2	PWM02734.1	hypothetical protein DBY05_01550	8.6e-55	28.6
k141_7721669_length_74373_cov_12.9981_40	WP_056041761.1	hypothetical protein	2.6e-53	28.6
k141_88698_length_2280_cov_10.0000_1	PWM72027.1	hypothetical protein DBX45_09730	4.7e-45	28.6
k141_1694385_length_1604_cov_9.0000_1	WP_092356944.1	family 20 glycosylhydrolase, partial	1e-41	28.6
k141_2196463_length_1722_cov_8.0000_2	WP_046513092.1	DUF4962 domain-containing protein	5.7e-41	28.6
k141_1233241_length_1183_cov_5.0000_1	WP_123125339.1	T9SS type B sorting domain-containing protein	1.1e-40	28.6
k141_296328_length_1232_cov_3.0000_1	WP_099856109.1	glycoside hydrolase family 2 protein	1.6e-39	28.6
k141_7506316_length_1863_cov_11.0000_1	WP_087567499.1	hypothetical protein	2.1e-38	28.6
k141_9570574_length_1424_cov_4.0000_1	SDD50428.1	Endo-1,4-beta-xylanase, GH35 family	3.5e-38	28.6
k141_2837099_length_1226_cov_5.0000_1	PWM49977.1	hypothetical protein DBX39_04090, partial	9.2e-37	28.6
k141_4039131_length_1874_cov_4.0000_2	GBE36990.1	beta-glucanase precursor	1.4e-36	28.6
k141_4870113_length_1251_cov_5.0000_1	SHE12503.1	Hyaluronate lyase precursor	1.9e-32	28.6
k141_3578284_length_1236_cov_13.2676_1	WP_106830113.1	glucuronyl hydrolase	2.6e-32	28.6
k141_5937286_length_1700_cov_6.0000_2	CDE68287.1	lipolytic protein G-D-S-L family	1.5e-30	28.6
k141_5404441_length_1517_cov_3.0000_1	WP_138194519.1	hypothetical protein	4.1e-29	28.6
k141_2145414_length_4842_cov_10.0009_2	WP_101070287.1	glycosyltransferase family 2 protein	1.1e-28	28.6
k141_3267940_length_2414_cov_6.0000_1	TAF69319.1	starch-binding protein	1.1e-26	28.6
k141_4908098_length_4266_cov_8.9709_1	WP_075721006.1	starch-binding protein	2.7e-25	28.6
k141_3678601_length_1076_cov_5.0000_1	OGV71026.1	hypothetical protein A3K18_23465	4.4e-25	28.6
k141_6564864_length_1558_cov_4.0000_1	RED66423.1	parallel beta helix pectate lyase-like protein	1.1e-22	28.6
k141_8180501_length_3295_cov_9.0000_2	WP_020619156.1	alpha/beta hydrolase	4.3e-22	28.6
k141_1536396_length_1354_cov_8.0000_1	OGV82604.1	hypothetical protein A3K18_08155	5.6e-22	28.6
k141_9143225_length_1430_cov_9.0000_2	WP_013630186.1	alpha/beta hydrolase	4.3e-20	28.6
k141_3210887_length_1472_cov_7.0000_2	WP_033520062.1	glycoside hydrolase family 16 protein	5.6e-19	28.6
k141_1185201_length_1179_cov_5.0000_1	WP_087570053.1	hypothetical protein	6.4e-19	28.6
k141_3380229_length_1446_cov_10.0000_2	WP_082780340.1	cellulase family glycosylhydrolase	5.1e-18	28.6
k141_3156240_length_50058_cov_28.4825_1	RZJ75468.1	glycoside hydrolase family 25 protein	2.3e-17	28.6
k141_5450306_length_3063_cov_6.0000_1	WP_122374985.1	right-handed parallel beta-helix repeat-containing protein	3.7e-17	28.6
k141_797976_length_2388_cov_4.8238_3	WP_092974941.1	starch-binding protein	1.2e-16	28.6
k141_6712432_length_1098_cov_3.0000_1	WP_120746171.1	tandem-95 repeat protein	2.1e-16	28.6
k141_7657377_length_12033_cov_9.0000_8	WP_002641059.1	glycosyltransferase family 2 protein	3.3e-16	28.6
k141_132484_length_27115_cov_11.5016_7	WP_081537118.1	glycosyltransferase family 2 protein	4.6e-16	28.6
k141_8096992_length_2879_cov_7.0000_2	CDE15100.1	glycosyl transferase family 8	6.4e-15	28.6
k141_2042797_length_4952_cov_6.0000_6	WP_087219150.1	glycosyltransferase	2.7e-14	28.6
k141_1714647_length_1428_cov_9.0000_1	WP_088491407.1	endoglucanase	2.7e-13	28.6
k141_2367506_length_3398_cov_9.0098_2	OGD21649.1	hypothetical protein A2W03_17065	5.3e-75	28.7
k141_735785_length_3302_cov_7.0013_3	CDD15975.1	lysM repeat-containing protein	4.8e-65	28.7
k141_9051771_length_2406_cov_6.0000_2	PWM02734.1	hypothetical protein DBY05_01550	4.9e-64	28.7
k141_5095476_length_3613_cov_7.0000_3	SDE02239.1	Copper amine oxidase N-terminal domain-containing protein	2e-62	28.7
k141_3902877_length_2661_cov_10.8730_1	AIQ40299.1	hypothetical protein R50912_09885	2e-55	28.7
k141_1287782_length_8313_cov_7.0000_2	WP_077024545.1	DUF4838 domain-containing protein	4.2e-52	28.7
k141_4676807_length_1845_cov_6.7218_1	OGV47954.1	hypothetical protein A2017_21210	6.1e-51	28.7
k141_943558_length_2050_cov_7.0000_1	OAS15754.1	hypothetical protein A8708_32690	6.8e-51	28.7
k141_10172480_length_2517_cov_7.0000_2	PWL55323.1	hypothetical protein DBY36_01225	1e-46	28.7
k141_6760791_length_1419_cov_6.0000_1	OGV41631.1	hypothetical protein A2X48_13510	1.3e-45	28.7
k141_2706910_length_13159_cov_11.9886_7	WP_077829308.1	glycosyltransferase	1.5e-44	28.7
k141_9767260_length_3560_cov_9.0000_3	WP_122139369.1	alpha-1,3-galactosidase B	4.9e-44	28.7
k141_4063967_length_2481_cov_6.0021_1	BAU26764.1	Internalin-A precursor	3.1e-42	28.7
k141_3592123_length_1997_cov_6.0000_2	WP_083570659.1	hypothetical protein	3.8e-39	28.7
k141_1014868_length_1999_cov_26.1712_1	WP_124908843.1	right-handed parallel beta-helix repeat-containing protein	7.6e-37	28.7
k141_1908501_length_3432_cov_8.0000_1	RKY07641.1	hypothetical protein DRP65_10180	2e-35	28.7
k141_2937720_length_4471_cov_8.0000_1	OIP06559.1	hypothetical protein AUJ96_08830	2.2e-35	28.7
k141_8952395_length_1246_cov_4.0000_1	WP_127491482.1	hypothetical protein	8.4e-35	28.7
k141_4131323_length_1540_cov_7.9006_1	WP_087255793.1	hypothetical protein	5.7e-34	28.7
k141_2976737_length_1375_cov_6.0000_1	WP_066083883.1	cellulase family glycosylhydrolase	7.1e-33	28.7
k141_6716944_length_1741_cov_5.0000_1	ERJ13074.1	Chitinase ChiA protein	1.2e-32	28.7
k141_8890486_length_5656_cov_14.6992_5	WP_026503650.1	glycosyltransferase family 8 protein	5.3e-32	28.7
k141_8850725_length_1482_cov_6.0000_1	WP_050639360.1	hypothetical protein	1.4e-31	28.7
k141_1295250_length_1041_cov_5.0000_1	ALC80364.1	hypothetical protein AM592_01170	2.6e-30	28.7
k141_7993618_length_3580_cov_8.0000_3	PYX31617.1	beta-N-acetylhexosaminidase	1.4e-29	28.7
k141_4774_length_2524_cov_7.0000_1	PWL55323.1	hypothetical protein DBY36_01225	1.7e-27	28.7
k141_669471_length_1126_cov_5.0000_1	WP_123576100.1	glycoside hydrolase family 16 protein	1.1e-26	28.7
k141_562509_length_2344_cov_4.0000_3	PYI85106.1	hypothetical protein DME26_11820	3.7e-26	28.7
k141_2903165_length_1649_cov_8.9416_1	WP_079716741.1	exo-alpha-sialidase	6.9e-26	28.7
k141_9913974_length_2041_cov_7.0000_2	WP_101659446.1	glycosyltransferase family 2 protein	7e-25	28.7
k141_7311668_length_4418_cov_8.0000_4	DAA91912.1	TPA: hypothetical protein CPT79_03665	1.5e-24	28.7
k141_5683543_length_1156_cov_6.4049_1	WP_048592116.1	polysaccharide lyase 8 family protein	1.2e-23	28.7
k141_10142336_length_2575_cov_6.0000_3	OGK18003.1	hypothetical protein A2779_04625	6.3e-23	28.7
k141_9929391_length_1689_cov_6.0000_1	WP_118557608.1	alpha/beta hydrolase	1.4e-22	28.7
k141_6384836_length_1816_cov_4.0000_2	AIF26900.1	hypothetical protein	4.6e-22	28.7
k141_4345420_length_1045_cov_10.0000_1	WP_113029257.1	DUF2341 domain-containing protein	3.7e-21	28.7
k141_4134467_length_1139_cov_6.0000_1	WP_118101904.1	hypothetical protein	5.9e-21	28.7
k141_7049732_length_3990_cov_5.7293_1	OGO92754.1	hypothetical protein A2Y17_10135	1.2e-19	28.7
k141_6299551_length_1004_cov_5.0000_1	WP_139314901.1	hypothetical protein	2.8e-18	28.7
k141_2042797_length_4952_cov_6.0000_7	WP_051689315.1	glycosyltransferase	1.6e-17	28.7
k141_6914577_length_1257_cov_6.0000_1	WP_124755479.1	hypothetical protein	1.1e-16	28.7
k141_1426050_length_1297_cov_6.5260_1	PWM34146.1	hypothetical protein DBX65_07960	1.8e-16	28.7
k141_6065142_length_1841_cov_6.2847_2	WP_115037013.1	cupin domain-containing protein	1.8e-16	28.7
k141_5981311_length_1019_cov_4.0000_1	WP_138811991.1	prolyl oligopeptidase family serine peptidase	1.1e-15	28.7
k141_1188664_length_2160_cov_5.0000_1	REJ82484.1	glycosyltransferase family 9 protein	1.2e-15	28.7
k141_8981726_length_1029_cov_3.0000_1	AAB69091.1	acetylxylan esterase, partial	1.4e-15	28.7
k141_2263218_length_1095_cov_5.0000_1	WP_007914257.1	peptidase	2.7e-14	28.7
k141_2855395_length_3488_cov_23.3322_1	WP_138002381.1	hypothetical protein	5.2e-14	28.7
k141_10055130_length_3760_cov_9.0818_5	WP_049375402.1	glycosyltransferase family 8 protein	2.9e-13	28.7
k141_9144771_length_1003_cov_6.0000_1	WP_094045471.1	MULTISPECIES: cellulase family glycosylhydrolase	8e-13	28.7
k141_6952533_length_1010_cov_7.0000_1	WP_019267273.1	hypothetical protein	4e-12	28.7
k141_5715833_length_1619_cov_8.0000_1	ALM50497.1	hypothetical protein AMR72_17355	4.7e-11	28.7
k141_5380331_length_1417_cov_5.0000_1	AFQ62797.1	Xyn10A	7.7e-11	28.7
k141_7564045_length_3045_cov_8.0000_1	WP_113023000.1	hypothetical protein	1.1e-76	28.8
k141_2656230_length_7893_cov_6.0000_4	WP_076236770.1	hypothetical protein	2.2e-73	28.8
k141_1688079_length_4361_cov_7.0000_2	OGG46160.1	hypothetical protein A3F84_26130	4.2e-71	28.8
k141_10020074_length_4050_cov_7.0000_1	OGV47691.1	hypothetical protein A2X49_08100	5.7e-70	28.8
k141_9390020_length_2436_cov_6.0000_2	PWM45835.1	hypothetical protein DBX47_03190	2.9e-64	28.8
k141_2275218_length_2843_cov_18.7176_2	WP_113017852.1	hypothetical protein	8.2e-64	28.8
k141_4266604_length_3393_cov_8.9714_2	WP_017878988.1	hypothetical protein	2.2e-56	28.8
k141_1770970_length_2337_cov_7.0000_1	WP_139607708.1	hypothetical protein	4.5e-56	28.8
k141_8031509_length_2312_cov_9.0000_2	PWM21237.1	hypothetical protein DBX53_06790	5.3e-52	28.8
k141_4604314_length_1354_cov_4.0000_1	WP_130860643.1	hypothetical protein	3.8e-50	28.8
k141_5032021_length_1753_cov_7.0000_1	OGV33536.1	hypothetical protein A2020_10585	7.9e-48	28.8
k141_9717419_length_1430_cov_10.8658_1	PWM34146.1	hypothetical protein DBX65_07960	1.1e-44	28.8
k141_6731724_length_3987_cov_10.0000_2	PWM49977.1	hypothetical protein DBX39_04090, partial	2.4e-42	28.8
k141_489397_length_1285_cov_3.0000_1	EOS73853.1	hypothetical protein C819_03410	2.2e-41	28.8
k141_5215029_length_3872_cov_8.0000_3	WP_083570659.1	hypothetical protein	6.1e-41	28.8
k141_6082907_length_4201_cov_7.0000_3	PWM20423.1	glycoside hydrolase family 2	3e-40	28.8
k141_8637454_length_4187_cov_6.7580_1	WP_118263679.1	glycosyltransferase	4e-40	28.8
k141_3637942_length_83968_cov_13.0038_57	WP_109644177.1	MULTISPECIES: glycosyltransferase family 2 protein	5.1e-40	28.8
k141_473096_length_1350_cov_6.0000_1	OHB53022.1	hypothetical protein A2Y07_06380	6.7e-39	28.8
k141_756817_length_3626_cov_8.0000_2	WP_120393802.1	hypothetical protein	9.2e-37	28.8
k141_3000361_length_1558_cov_10.0000_2	PWM02734.1	hypothetical protein DBY05_01550	4.4e-36	28.8
k141_148901_length_8791_cov_12.7446_5	WP_043852555.1	starch-binding protein	1.1e-34	28.8
k141_2339316_length_1194_cov_4.0000_1	PWL50882.1	hypothetical protein DBY36_05510	9.8e-34	28.8
k141_6724947_length_2871_cov_5.0000_1	OIO92056.1	hypothetical protein AUJ92_14970	1.2e-33	28.8
k141_5728567_length_4303_cov_8.9334_1	PWM47534.1	hypothetical protein DBX47_00420	5.6e-33	28.8
k141_9207798_length_1185_cov_4.0000_1	OHE78010.1	hypothetical protein A3G75_12640, partial	8.2e-33	28.8
k141_5603787_length_16071_cov_9.0000_8	OJV33062.1	hypothetical protein BGO29_14565	2e-30	28.8
k141_2239135_length_1917_cov_8.0000_2	WP_118774154.1	hypothetical protein	2.1e-30	28.8
k141_6986363_length_2075_cov_6.0000_2	PWM75291.1	hypothetical protein DBX59_02360	4.6e-29	28.8
k141_7359528_length_3357_cov_15.0081_1	OJV33062.1	hypothetical protein BGO29_14565	1.6e-28	28.8
k141_949394_length_1075_cov_3.0000_1	WP_125476244.1	DUF4981 domain-containing protein	6.1e-27	28.8
k141_9028177_length_1805_cov_6.1713_2	WP_068141983.1	hypothetical protein	1.5e-25	28.8
k141_5228049_length_1374_cov_3.0000_1	CCY66583.1	putative uncharacterized protein	1e-24	28.8
k141_8143842_length_2636_cov_7.0000_2	WP_118046032.1	glycosyltransferase family 8 protein	1.9e-24	28.8
k141_3008544_length_5890_cov_8.0000_6	WP_135538708.1	alpha/beta hydrolase	3.2e-23	28.8
k141_4734396_length_2282_cov_8.5156_3	WP_138674981.1	glycosyltransferase	7.6e-23	28.8
k141_2726328_length_1792_cov_8.0000_1	WP_009511210.1	heparinase	4.2e-22	28.8
k141_1211768_length_1025_cov_5.0000_1	WP_138113332.1	DUF4981 domain-containing protein	4.3e-22	28.8
k141_1879860_length_2129_cov_14.0000_1	WP_022756228.1	lipase	3.4e-21	28.8
k141_1304865_length_3018_cov_9.1901_1	XP_018035976.1	galactose oxidase	8.7e-21	28.8
k141_512815_length_2744_cov_6.0000_1	VIR89866.1	ss-1,4-galactosyltransferase	5.2e-20	28.8
k141_2123418_length_9606_cov_12.5740_5	REK55343.1	1,3--beta-D-glucan 3-glucanohydrolase	1e-18	28.8
k141_9786715_length_3090_cov_11.9237_1	WP_131960348.1	right-handed parallel beta-helix repeat-containing protein	9.3e-17	28.8
k141_689712_length_1264_cov_6.9884_1	OJU17677.1	hypothetical protein BGN88_06070	1.1e-16	28.8
k141_3254166_length_11354_cov_9.0000_20	WP_060647377.1	alpha/beta hydrolase	3.5e-14	28.8
k141_1651914_length_2293_cov_9.0437_2	WP_089866652.1	alpha/beta hydrolase	6.2e-14	28.8
k141_9126986_length_1048_cov_9.0000_1	WP_036784148.1	family 16 glycosylhydrolase	9.9e-14	28.8
k141_805419_length_1274_cov_4.0000_1	WP_077071186.1	glycosyltransferase family 8 protein	3.5e-13	28.8
k141_6896198_length_1049_cov_4.0000_2	WP_083572042.1	beta-N-acetylhexosaminidase	4.2e-13	28.8
k141_4243101_length_1135_cov_10.9869_1	WP_018164468.1	starch-binding protein	2.4e-11	28.8
k141_1463995_length_12212_cov_12.4383_3	WP_115484348.1	DUF4982 domain-containing protein	7.9e-100	28.9
k141_790236_length_2755_cov_4.0000_1	PIU51298.1	hypothetical protein COS91_04965	4.1e-78	28.9
k141_9832424_length_11541_cov_8.0000_8	WP_136373872.1	hypothetical protein	1.8e-66	28.9
k141_10166462_length_3447_cov_6.0000_2	WP_083537404.1	MULTISPECIES: DNRLRE domain-containing protein	7.5e-60	28.9
k141_1853959_length_2014_cov_10.0000_1	RJP58268.1	hypothetical protein C4543_08495	9e-56	28.9
k141_9325504_length_5752_cov_8.0000_4	RAI10557.1	hypothetical protein DKM24_06270	4.1e-53	28.9
k141_1505903_length_2089_cov_4.8480_1	WP_113031801.1	DUF4838 domain-containing protein	1.7e-51	28.9
k141_2151296_length_7573_cov_10.9646_2	PWL55323.1	hypothetical protein DBY36_01225	1.4e-49	28.9
k141_7725671_length_1315_cov_6.0000_1	WP_027638436.1	DUF4981 domain-containing protein	7e-49	28.9
k141_3427469_length_2886_cov_18.0000_2	WP_037211797.1	peptidase	2.6e-45	28.9
k141_3860351_length_1372_cov_7.0000_1	OQY34426.1	hypothetical protein B6241_04815	1.3e-41	28.9
k141_241467_length_1718_cov_7.0000_1	WP_138194471.1	DNRLRE domain-containing protein	3e-41	28.9
k141_3523795_length_1633_cov_6.0000_1	WP_131972969.1	arabinan endo-1,5-alpha-L-arabinosidase	3.4e-39	28.9
k141_9481939_length_1404_cov_5.0000_2	PWL88864.1	alpha-N-acetylglucosaminidase	2.7e-37	28.9
k141_5812684_length_1618_cov_5.0000_1	WP_082087944.1	arabinan endo-1,5-alpha-L-arabinosidase	4.3e-37	28.9
k141_1550599_length_10381_cov_7.9850_2	WP_115484830.1	glycosyltransferase family 2 protein	5.9e-36	28.9
k141_4636895_length_1687_cov_14.0000_1	TAH47871.1	hypothetical protein EWM51_11320	2.7e-32	28.9
k141_5006295_length_1438_cov_5.0000_1	GBC99921.1	hypothetical protein HRbin17_02454	4.7e-32	28.9
k141_8054678_length_4066_cov_10.0097_2	WP_068782310.1	hypothetical protein	1.5e-31	28.9
k141_4549365_length_2721_cov_10.7240_3	SHF22030.1	Glycosyl transferase family 2	3.8e-31	28.9
k141_2012695_length_1157_cov_5.0000_1	RZS45042.1	polygalacturonase	5.2e-31	28.9
k141_9719262_length_2588_cov_5.0000_3	OJU27803.1	hypothetical protein BGN92_10845	6.3e-29	28.9
k141_2609035_length_2592_cov_6.0000_1	WP_136370973.1	hypothetical protein	3.3e-26	28.9
k141_3180793_length_2363_cov_16.0000_2	WP_110792924.1	glycosyltransferase	8.1e-26	28.9
k141_1146231_length_1362_cov_6.0000_2	PWM23901.1	hypothetical protein DBX53_00210	1.1e-23	28.9
k141_9404179_length_3956_cov_6.0000_1	SDS02659.1	Ig-like domain (group 2)	1.6e-23	28.9
k141_2608680_length_2161_cov_5.0000_3	RYC73045.1	Endo-1,3-1,4-beta-glycanase ExsH	6.9e-23	28.9
k141_1164282_length_16333_cov_10.5209_11	WP_118556800.1	prolyl oligopeptidase family serine peptidase	1.6e-22	28.9
k141_6884289_length_15369_cov_17.7977_10	WP_027138123.1	glycosyltransferase family 4 protein	1.4e-21	28.9
k141_1896504_length_7026_cov_8.0137_6	RYX83403.1	exo-alpha-sialidase	2.7e-20	28.9
k141_2975627_length_1152_cov_5.0000_1	WP_078347673.1	hypothetical protein	2e-19	28.9
k141_3988694_length_2095_cov_8.0000_1	WP_115045913.1	glycosyltransferase family 2 protein	1.7e-18	28.9
k141_3532185_length_2398_cov_14.0000_3	RKX44560.1	hypothetical protein DRP64_06315	4.1e-18	28.9
k141_8865672_length_4263_cov_14.0000_1	APR77079.1	putative alpha-dextrin endo-1, 6-alpha-glucosidase	5.4e-18	28.9
k141_7039606_length_3094_cov_9.0000_1	WP_014253718.1	cellulase family glycosylhydrolase	1.3e-17	28.9
k141_9707671_length_1552_cov_6.4132_1	WP_083629217.1	starch-binding protein	1.4e-17	28.9
k141_2214536_length_1369_cov_5.0000_2	CDE46457.1	polysaccharide deacetylase	2e-17	28.9
k141_223804_length_5471_cov_11.8497_15	PWM76633.1	glycosyltransferase family 8 protein	2.1e-17	28.9
k141_3644859_length_4903_cov_9.0000_2	WP_084205805.1	DUF4968 domain-containing protein	2.7e-17	28.9
k141_6406290_length_2585_cov_11.2422_1	RYD28947.1	hypothetical protein EOP86_22350, partial	5.9e-17	28.9
k141_10083422_length_1181_cov_7.0000_2	WP_106192323.1	alpha/beta hydrolase	1.8e-15	28.9
k141_4581764_length_9686_cov_9.0000_7	WP_050325745.1	glycosyltransferase	3.4e-15	28.9
k141_2477346_length_1905_cov_5.0000_1	OAB32974.1	hypothetical protein PGLA_26200	3.9e-14	28.9
k141_1664233_length_4131_cov_19.0000_4	RLC50654.1	UDP-N-acetylglucosamine--N-acetylmuramyl-(pentapeptide) pyrophosphoryl-undecaprenol N-acetylglucosamine transferase, partial	4.9e-14	28.9
k141_3112468_length_9911_cov_14.7376_14	WP_052701039.1	glycosyltransferase	1.3e-13	28.9
k141_24163_length_1037_cov_3.0000_2	KUO64932.1	alpha-L-rhamnosidase	4.4e-11	28.9
k141_1032172_length_4206_cov_8.4037_1	WP_076236770.1	hypothetical protein	2.5e-134	29
k141_6874030_length_3229_cov_7.0000_2	WP_005363334.1	DUF1080 domain-containing protein	1.6e-102	29
k141_1837092_length_6685_cov_8.0000_2	WP_092352990.1	hypothetical protein	2.8e-101	29
k141_1569100_length_5542_cov_12.0000_4	CCZ85531.1	alpha-galactosidase-like protein	3.4e-73	29
k141_2174761_length_15166_cov_13.3036_9	KKT90863.1	hypothetical protein UW91_C0044G0002	2.1e-63	29
k141_8692190_length_3764_cov_7.3334_4	WP_138718201.1	DNRLRE domain-containing protein	2.8e-62	29
k141_7222848_length_3167_cov_7.0000_2	CDE21806.1	putative uncharacterized protein	8.5e-62	29
k141_8600885_length_3235_cov_10.0000_1	WP_113023000.1	hypothetical protein	4.6e-58	29
k141_2645395_length_23952_cov_19.7814_3	PWM65788.1	hypothetical protein DBX61_09190	4.3e-53	29
k141_6895674_length_5132_cov_6.0000_5	OIN99385.1	hypothetical protein AUJ67_07360	2.7e-52	29
k141_28141_length_1778_cov_6.0000_2	OIO93764.1	hypothetical protein AUJ92_11710	1.2e-44	29
k141_2712550_length_2213_cov_17.0000_1	PWL55323.1	hypothetical protein DBY36_01225	2.7e-44	29
k141_3162394_length_1160_cov_9.0000_1	AIQ40299.1	hypothetical protein R50912_09885	1e-40	29
k141_3188588_length_9175_cov_8.8132_1	CDC41719.1	glycoside hydrolase family 43	3.3e-38	29
k141_3112912_length_2410_cov_15.0000_2	OGV84263.1	hypothetical protein A3K19_04075	3.5e-38	29
k141_9427922_length_2400_cov_7.0000_2	PCJ57393.1	hypothetical protein COA79_16120	3.4e-37	29
k141_4283726_length_7384_cov_7.0000_4	WP_120393802.1	hypothetical protein	7e-37	29
k141_5164251_length_1221_cov_4.0000_1	WP_036643211.1	MULTISPECIES: hyaluronate lyase	9.7e-37	29
k141_3585563_length_20237_cov_9.0000_12	WP_128896350.1	hypothetical protein	1.1e-36	29
k141_9445059_length_1370_cov_7.0000_2	PWM49977.1	hypothetical protein DBX39_04090, partial	5.1e-36	29
k141_7279793_length_1741_cov_7.0000_1	WP_087017842.1	family 20 glycosylhydrolase	6.1e-36	29
k141_4753607_length_1086_cov_3.0000_1	WP_019422007.1	hypothetical protein	1.1e-34	29
k141_1636023_length_1463_cov_11.0000_1	WP_078766471.1	polysaccharide deacetylase family protein	1.6e-33	29
k141_7130262_length_58543_cov_13.0000_20	OGO92754.1	hypothetical protein A2Y17_10135	1.1e-32	29
k141_2761453_length_3356_cov_33.7714_1	WP_125477014.1	cellulase family glycosylhydrolase	4e-32	29
k141_1337486_length_5656_cov_13.4557_3	WP_082780340.1	cellulase family glycosylhydrolase	9.8e-32	29
k141_2743970_length_3021_cov_10.3819_3	CDC61315.1	glycosyltransferase group 2 family protein	2.2e-31	29
k141_7501520_length_1718_cov_4.0000_2	CCX88024.1	glycosyl transferase family 2	1.2e-30	29
k141_3712144_length_3028_cov_7.0000_2	WP_028242299.1	glycosyltransferase	3.2e-30	29
k141_1853506_length_6490_cov_12.4393_1	WP_135878011.1	glycosyltransferase	3.3e-30	29
k141_1186848_length_2070_cov_8.0062_2	WP_125654979.1	hypothetical protein	7.5e-28	29
k141_739878_length_7578_cov_9.0000_6	WP_066260011.1	polysaccharide deacetylase family protein	6.5e-23	29
k141_929212_length_1472_cov_12.0000_1	OGV73688.1	hypothetical protein A3K18_17495	3.2e-22	29
k141_1673799_length_16895_cov_13.0000_7	WP_005868129.1	MULTISPECIES: glycosyltransferase family 8 protein	3.2e-21	29
k141_9772777_length_1230_cov_5.0000_1	CDC41719.1	glycoside hydrolase family 43	7.2e-21	29
k141_9815373_length_1550_cov_8.0000_2	RQW07207.1	T9SS C-terminal target domain-containing protein	1.8e-20	29
k141_9528495_length_7138_cov_12.0000_6	PWM00113.1	hypothetical protein DBY04_01120	1e-18	29
k141_1017103_length_1140_cov_5.0000_1	CCY40498.1	putative surface layer protein	8.9e-18	29
k141_7622595_length_1111_cov_5.0000_2	CDC79400.1	enterochelin esterase and related enzymes	1.3e-17	29
k141_10246381_length_1496_cov_8.0000_1	WP_115045913.1	glycosyltransferase family 2 protein	5.3e-17	29
k141_4885492_length_1276_cov_6.5912_1	KFN12290.1	polysaccharide lyase family 8, super-sandwich domain protein	6.9e-17	29
k141_4901269_length_1387_cov_5.0000_2	CCZ57524.1	polysaccharide deacetylase	9.7e-17	29
k141_4146731_length_1469_cov_5.0000_1	OJU17677.1	hypothetical protein BGN88_06070	1.7e-16	29
k141_3563706_length_1435_cov_5.0000_2	WP_109537782.1	family 16 glycosylhydrolase	1.1e-14	29
k141_2742313_length_1771_cov_6.0000_3	WP_117672251.1	alpha-1,2-fucosyltransferase	2.5e-14	29
k141_2640917_length_1019_cov_3.0000_1	XP_009652091.1	alpha-L-rhamnosidase	3.5e-14	29
k141_6364886_length_15738_cov_12.9979_6	PWL69999.1	hypothetical protein DBY27_04825	3.3e-13	29
k141_3008341_length_1216_cov_10.0000_1	RYY73299.1	carbohydrate-binding protein	1.2e-11	29
k141_6666800_length_4384_cov_6.0000_2	WP_110839351.1	hypothetical protein	6.8e-91	29.1
k141_9294276_length_4569_cov_15.6610_1	RJP70439.1	penicillin-binding protein 1C	8.4e-87	29.1
k141_9979352_length_3865_cov_10.0000_3	CCY07687.1	putative surface-anchored extracellular glycosyl hydrolase family 18	2e-80	29.1
k141_7871695_length_3070_cov_8.0000_2	SDX70087.1	Beta-galactosidase trimerisation domain-containing protein	4.1e-76	29.1
k141_8390730_length_2532_cov_7.0000_2	CDE19298.1	putative uncharacterized protein	3.4e-74	29.1
k141_3626792_length_2265_cov_10.0763_1	KKT90863.1	hypothetical protein UW91_C0044G0002	2.9e-71	29.1
k141_8238531_length_10460_cov_8.5727_3	WP_087567499.1	hypothetical protein	2.4e-66	29.1
k141_4656080_length_2073_cov_15.0000_1	OGV33536.1	hypothetical protein A2020_10585	1.6e-63	29.1
k141_951706_length_19446_cov_15.8600_20	PWM75291.1	hypothetical protein DBX59_02360	6.5e-62	29.1
k141_793353_length_7590_cov_8.0000_3	PWM75291.1	hypothetical protein DBX59_02360	4e-61	29.1
k141_1062100_length_2857_cov_7.0000_1	WP_121613530.1	hyaluronate lyase	3.2e-59	29.1
k141_2656230_length_7893_cov_6.0000_2	WP_072332145.1	MULTISPECIES: DUF4091 domain-containing protein	2.3e-56	29.1
k141_4939427_length_7831_cov_10.0000_5	PWM02734.1	hypothetical protein DBY05_01550	1.4e-52	29.1
k141_6681405_length_1838_cov_5.0000_1	RED76336.1	F5/8 type C domain-containing protein	6.6e-49	29.1
k141_6078818_length_2779_cov_10.1903_4	PCJ57393.1	hypothetical protein COA79_16120	7.4e-49	29.1
k141_3673176_length_3985_cov_7.6649_1	WP_105497902.1	DUF4091 domain-containing protein	2e-48	29.1
k141_104603_length_2716_cov_8.0000_2	WP_087334389.1	DUF4981 domain-containing protein	8.3e-46	29.1
k141_6909326_length_2605_cov_4.8604_2	PCJ63483.1	hypothetical protein COA79_01335	5.4e-45	29.1
k141_6291917_length_2144_cov_4.0000_1	SMC18279.1	heparin/heparan-sulfate lyase	1.7e-44	29.1
k141_3022096_length_1250_cov_4.0000_1	WP_129224051.1	right-handed parallel beta-helix repeat-containing protein	6.4e-44	29.1
k141_9630170_length_1690_cov_7.2853_2	WP_023992585.1	glycosyltransferase	1.5e-40	29.1
k141_9810702_length_1648_cov_6.0000_1	WP_136006643.1	LPXTG cell wall anchor domain-containing protein	3.7e-39	29.1
k141_8112919_length_24584_cov_14.2816_13	WP_139603643.1	hypothetical protein	4.7e-38	29.1
k141_5558793_length_1456_cov_4.0046_2	OGV46806.1	hypothetical protein A2017_14480	1.1e-37	29.1
k141_220036_length_1144_cov_5.0000_1	CDE19298.1	putative uncharacterized protein	2.4e-37	29.1
k141_2560681_length_1157_cov_4.0000_1	OGV49748.1	hypothetical protein A2017_09605	4.5e-36	29.1
k141_4431294_length_2546_cov_7.0000_2	WP_113034055.1	DUF4838 domain-containing protein	8.1e-36	29.1
k141_5065948_length_1655_cov_8.0000_2	WP_103238826.1	family 43 glycosylhydrolase	2.6e-34	29.1
k141_5100524_length_1145_cov_5.0000_1	PWM73543.1	hypothetical protein DBX59_04795	1e-32	29.1
k141_4379316_length_1439_cov_4.0000_1	WP_041844378.1	1,4-beta-xylanase	1.7e-32	29.1
k141_198393_length_2065_cov_6.0000_3	PYV36592.1	hypothetical protein DMG09_16850	2.2e-31	29.1
k141_552623_length_1281_cov_9.0000_2	SDK56110.1	Pectate lyase superfamily protein	1.1e-30	29.1
k141_8742618_length_1649_cov_8.0000_1	WP_129728855.1	hypothetical protein	3.6e-30	29.1
k141_5343037_length_1057_cov_6.0000_1	PWM47534.1	hypothetical protein DBX47_00420	6.4e-29	29.1
k141_9424375_length_5012_cov_8.0000_3	PWM69595.1	hypothetical protein DBX61_01670	1.1e-28	29.1
k141_7276480_length_12053_cov_11.1275_6	WP_127449269.1	DUF5110 domain-containing protein	1.5e-25	29.1
k141_8150460_length_1406_cov_7.0000_1	RMG26257.1	hypothetical protein D6724_02240	2.1e-25	29.1
k141_6552210_length_1573_cov_8.0000_2	WP_117159232.1	alpha/beta hydrolase	8.8e-25	29.1
k141_5636972_length_1915_cov_7.0000_1	OIP48664.1	hypothetical protein AUK46_00785	9.9e-24	29.1
k141_3703021_length_1316_cov_8.1626_1	WP_052229070.1	hypothetical protein	3.3e-23	29.1
k141_636612_length_1147_cov_3.0000_2	WP_013547801.1	glycosyltransferase	2.3e-22	29.1
k141_10295515_length_1561_cov_4.5155_2	KKX49327.1	hypothetical protein L950_0216190	6.5e-22	29.1
k141_6657281_length_1985_cov_4.8048_1	OGV57110.1	hypothetical protein A2X45_09265	3.2e-20	29.1
k141_2057555_length_2248_cov_14.0000_2	WP_124845239.1	glycoside hydrolase family 16 protein	3.6e-19	29.1
k141_6596916_length_34259_cov_28.2922_5	WP_016127645.1	MULTISPECIES: glycosyltransferase	3.9e-17	29.1
k141_9748757_length_1234_cov_6.0000_1	WP_114337105.1	pullulanase-type alpha-1,6-glucosidase	5.2e-17	29.1
k141_6742669_length_3327_cov_8.0000_4	WP_066083883.1	cellulase family glycosylhydrolase	7.1e-17	29.1
k141_8406843_length_3152_cov_8.5629_4	SFL70513.1	Lysophospholipase L1	2.5e-16	29.1
k141_346594_length_1035_cov_8.0000_1	RKX45363.1	hypothetical protein DRP64_04855	4.7e-16	29.1
k141_7578600_length_1246_cov_11.0000_1	KNZ41503.1	hypothetical protein AKG39_10920	6.1e-16	29.1
k141_7132761_length_4461_cov_9.0000_10	WP_019264452.1	glycosyltransferase	3e-15	29.1
k141_3632824_length_10728_cov_8.0000_12	WP_011966766.1	polysaccharide deacetylase family protein	1.7e-14	29.1
k141_9921027_length_1386_cov_5.0000_1	OWU65407.1	alpha-L-rhamnosidase	6.4e-14	29.1
k141_862926_length_1124_cov_4.0000_2	PWM03041.1	hypothetical protein DBY05_00445	7e-14	29.1
k141_17735_length_169133_cov_14.2887_217	WP_118163329.1	family 16 glycosylhydrolase	3.7e-11	29.1
k141_6793089_length_4001_cov_5.9852_1	WP_053983855.1	hypothetical protein	1.1e-129	29.2
k141_98074_length_4507_cov_7.0000_1	WP_118466127.1	glycoside hydrolase family 2 protein	3.3e-98	29.2
k141_2235624_length_9239_cov_15.8169_7	WP_092622475.1	hypothetical protein	1e-89	29.2
k141_10262973_length_7475_cov_11.5717_4	WP_105497902.1	DUF4091 domain-containing protein	2.1e-79	29.2
k141_5445373_length_2933_cov_6.9996_1	WP_071122327.1	hypothetical protein	1.3e-73	29.2
k141_471408_length_20610_cov_9.3850_5	CCZ19793.1	putative uncharacterized protein	3.5e-69	29.2
k141_4910667_length_3939_cov_10.0000_3	OGV69224.1	hypothetical protein A3K18_26360	8.8e-66	29.2
k141_924074_length_2541_cov_8.9054_1	SCI79538.1	Endoglucanase precursor	4.5e-65	29.2
k141_16288_length_6984_cov_8.0107_4	WP_109985243.1	glycosyltransferase	3.4e-62	29.2
k141_2322855_length_3944_cov_6.3324_2	OQY34426.1	hypothetical protein B6241_04815	1.1e-59	29.2
k141_2587883_length_4284_cov_9.0000_4	WP_069988818.1	Bacterial alpha-L-rhamnosidase	5.9e-56	29.2
k141_2814381_length_2072_cov_6.0000_1	WP_036655504.1	hypothetical protein	3.5e-55	29.2
k141_4722026_length_1613_cov_8.0000_1	WP_132404185.1	DUF4091 domain-containing protein	3.7e-46	29.2
k141_4275055_length_2133_cov_9.0000_1	CDB86816.1	repeat protein	7.3e-45	29.2
k141_3601389_length_3099_cov_5.0000_1	OHB53022.1	hypothetical protein A2Y07_06380	5.7e-44	29.2
k141_9437263_length_1261_cov_8.0000_1	WP_044653441.1	glycoside hydrolase family 28 protein	1.4e-43	29.2
k141_10144816_length_2273_cov_5.7894_2	WP_023992585.1	glycosyltransferase	2.5e-42	29.2
k141_7528246_length_5595_cov_8.0000_4	OGV66245.1	hypothetical protein A3K18_03060	2.5e-42	29.2
k141_1963878_length_4471_cov_15.5575_1	WP_087017842.1	family 20 glycosylhydrolase	3.3e-41	29.2
k141_7958025_length_1910_cov_5.0000_1	WP_112787758.1	hypothetical protein	8.6e-40	29.2
k141_8687068_length_1547_cov_5.0000_2	WP_129224816.1	hypothetical protein	3.4e-38	29.2
k141_2833672_length_1225_cov_5.0000_1	SCI39178.1	Uncharacterised protein	1.4e-35	29.2
k141_3508368_length_2237_cov_11.8053_1	WP_051664923.1	CHAP domain-containing protein	2e-35	29.2
k141_1681619_length_1016_cov_10.0000_1	SMO75940.1	parallel beta-helix repeat (two copies)	6.4e-34	29.2
k141_821330_length_3126_cov_8.0000_1	CDA42333.1	alpha-N-acetylglucosaminidase	2e-33	29.2
k141_9383225_length_1174_cov_3.0000_1	PKQ27700.1	hypothetical protein CVT63_06595	1.7e-32	29.2
k141_9055611_length_1641_cov_7.0000_1	GBD00154.1	hypothetical protein HRbin17_02691	9.6e-32	29.2
k141_2762826_length_1010_cov_6.0000_1	WP_053376536.1	DNRLRE domain-containing protein	1.7e-31	29.2
k141_1917778_length_2231_cov_8.0010_2	OAO13586.1	hypothetical protein AV274_4728	7.2e-31	29.2
k141_6754194_length_3168_cov_7.0056_3	WP_123054652.1	glycosyltransferase	2.2e-29	29.2
k141_6384205_length_1320_cov_8.0000_2	TFG50562.1	hypothetical protein E4H40_01080	2.5e-29	29.2
k141_6147316_length_1490_cov_5.0000_1	TDE89527.1	DNRLRE domain-containing protein	1.3e-27	29.2
k141_4075544_length_1005_cov_3.0000_1	CDE84180.1	uncharacterized protein BN601_01291	9.5e-27	29.2
k141_4571583_length_2258_cov_5.0000_2	CUN58791.1	PGL/p-HBAD biosynthesis glycosyltransferase Rv2957/MT3031	3.9e-25	29.2
k141_2573043_length_1508_cov_7.0000_2	CDE22006.1	f5/8 type C domain protein	5.4e-23	29.2
k141_8572573_length_1427_cov_4.0000_2	WP_118457325.1	hypothetical protein	6e-23	29.2
k141_2207260_length_1698_cov_9.3513_1	WP_073075827.1	hypothetical protein	1.6e-22	29.2
k141_4018096_length_1508_cov_6.0000_3	WP_066260011.1	polysaccharide deacetylase family protein	7.6e-20	29.2
k141_6369655_length_98565_cov_13.9977_28	WP_118436253.1	family 16 glycosylhydrolase	3.9e-19	29.2
k141_9319554_length_3460_cov_9.0000_2	WP_094263302.1	hypothetical protein	6.9e-19	29.2
k141_8819003_length_2261_cov_3.7750_2	WP_022756228.1	lipase	7.7e-19	29.2
k141_2305667_length_2278_cov_7.5082_1	WP_092039953.1	hypothetical protein	3.8e-17	29.2
k141_1527176_length_1870_cov_11.0000_2	WP_074918433.1	glycosyltransferase family 2 protein	2.3e-15	29.2
k141_3057518_length_1222_cov_7.0000_1	WP_126109911.1	rhamnogalacturonan acetylesterase	1.6e-14	29.2
k141_9401070_length_115645_cov_16.5803_15	ODJ87748.1	D-inositol 3-phosphate glycosyltransferase	6.6e-14	29.2
k141_981660_length_8099_cov_10.3267_3	WP_068669867.1	glycosyltransferase family 8 protein	8.5e-12	29.2
k141_5918820_length_1673_cov_9.9602_2	WP_115037013.1	cupin domain-containing protein	9.3e-12	29.2
k141_5892029_length_2706_cov_4.0000_2	WP_015394380.1	helix-turn-helix domain-containing protein	5e-103	29.3
k141_880373_length_2812_cov_8.0000_1	OIN99031.1	hypothetical protein AUJ67_07770	8.7e-90	29.3
k141_8764237_length_3045_cov_5.0000_1	PZN62023.1	peptidase S9	1.4e-75	29.3
k141_7302826_length_2404_cov_7.0000_1	OIN99031.1	hypothetical protein AUJ67_07770	4.8e-75	29.3
k141_7968743_length_6956_cov_9.0000_8	CCY07687.1	putative surface-anchored extracellular glycosyl hydrolase family 18	1.3e-74	29.3
k141_7953884_length_4044_cov_8.0000_1	AHF94299.1	hypothetical protein OPIT5_10905	6.5e-74	29.3
k141_4167965_length_4403_cov_8.2928_2	WP_125330586.1	Cna B-type domain-containing protein	1.6e-71	29.3
k141_10335260_length_130648_cov_30.9966_36	WP_126619606.1	carbohydrate-binding protein	5.1e-70	29.3
k141_1567248_length_5345_cov_21.5327_2	OIO98938.1	hypothetical protein AUJ92_00455	6.5e-68	29.3
k141_5043366_length_4107_cov_7.0000_2	WP_113033160.1	DUF4838 domain-containing protein	3.7e-62	29.3
k141_805023_length_2427_cov_10.1470_1	WP_046444699.1	hypothetical protein	8.1e-55	29.3
k141_6402427_length_23014_cov_11.0000_10	WP_106374459.1	pectate lyase	9.8e-53	29.3
k141_4049956_length_9117_cov_7.0000_7	WP_046444699.1	hypothetical protein	1.7e-52	29.3
k141_5852198_length_1374_cov_9.0000_1	CDE18257.1	coagulation factor 5/8 type domain protein	1.9e-49	29.3
k141_5406124_length_2068_cov_10.0000_2	OHB53022.1	hypothetical protein A2Y07_06380	2.4e-47	29.3
k141_3509761_length_1473_cov_9.0000_1	WP_113671994.1	carbohydrate-binding protein	7.2e-47	29.3
k141_9022754_length_2258_cov_5.0000_1	WP_117713266.1	MULTISPECIES: DUF4962 domain-containing protein	2.5e-46	29.3
k141_4639346_length_5903_cov_15.6033_4	KPL06041.1	hypothetical protein AMJ85_10845	5.5e-46	29.3
k141_4517162_length_2136_cov_9.0000_1	WP_113017466.1	hypothetical protein	2.6e-41	29.3
k141_2230517_length_2354_cov_6.3502_2	WP_097020252.1	hypothetical protein	4.5e-39	29.3
k141_1976908_length_3854_cov_6.0000_4	WP_120393802.1	hypothetical protein	1.4e-37	29.3
k141_5627857_length_1144_cov_5.0000_1	ABG85709.1	alpha-N-acetylglucosaminidase family protein	3.1e-37	29.3
k141_4768657_length_3420_cov_8.0000_1	WP_077566084.1	DUF4838 domain-containing protein	3.7e-37	29.3
k141_8261927_length_1057_cov_5.0000_1	WP_051621069.1	polysaccharide lyase 8 family protein, partial	3.8e-37	29.3
k141_5688935_length_2616_cov_9.2679_2	WP_053983855.1	hypothetical protein	6.9e-37	29.3
k141_3735748_length_1302_cov_7.0000_1	ALS27107.1	F5/8 type C domain-containing protein	3.9e-36	29.3
k141_7078145_length_1573_cov_6.0000_1	WP_036655504.1	hypothetical protein	1.3e-35	29.3
k141_1855800_length_1246_cov_6.0000_1	WP_010275491.1	DUF4838 domain-containing protein	1.3e-33	29.3
k141_436938_length_3435_cov_12.8579_3	WP_049946884.1	glycosyltransferase family 2 protein	2.9e-32	29.3
k141_4219219_length_1347_cov_6.0000_1	WP_083330226.1	alpha/beta hydrolase	2.3e-31	29.3
k141_2313489_length_1266_cov_6.0000_1	WP_080903925.1	hypothetical protein	3.7e-31	29.3
k141_3594044_length_3008_cov_5.0000_2	PYU93330.1	hypothetical protein DMG08_10445	6.4e-31	29.3
k141_2534679_length_1007_cov_5.0000_1	WP_027093804.1	hypothetical protein	1.7e-30	29.3
k141_5546921_length_11322_cov_6.0003_4	WP_068839026.1	hypothetical protein	3.6e-29	29.3
k141_5930404_length_3025_cov_6.0000_1	WP_026562761.1	glycoside hydrolase family 2 protein	5e-27	29.3
k141_10333641_length_2622_cov_6.0000_2	SCI73121.1	Phage-related lysozyme (muraminidase)	9.7e-26	29.3
k141_5180004_length_30111_cov_14.5811_24	CDB52949.1	glycosyl transferase family 2	1.8e-25	29.3
k141_8591254_length_2971_cov_8.0000_1	PWM81297.1	hypothetical protein DBX90_07415	2e-23	29.3
k141_4675629_length_1170_cov_5.0000_1	WP_085499685.1	right-handed parallel beta-helix repeat-containing protein	2.2e-22	29.3
k141_5281773_length_1643_cov_7.0000_1	PWM14646.1	hypothetical protein DBX57_04360	4.2e-22	29.3
k141_3258507_length_1272_cov_8.0000_1	WP_076313784.1	hypothetical protein	5.4e-22	29.3
k141_6356760_length_1911_cov_6.0000_1	WP_138752208.1	hypothetical protein	8.1e-22	29.3
k141_1321007_length_1140_cov_5.0000_1	WP_093772883.1	alginate lyase family protein	9.1e-21	29.3
k141_10131060_length_6610_cov_14.8501_6	OUM94753.1	1,3--beta-D-glucan 3-glucanohydrolase	2.6e-20	29.3
k141_3562638_length_3936_cov_8.0000_1	WP_037570402.1	sugar phosphate isomerase/epimerase	1.7e-19	29.3
k141_9705219_length_1756_cov_5.0000_2	RAI12655.1	hypothetical protein DK841_04855	3.5e-19	29.3
k141_9145663_length_1093_cov_4.0000_1	WP_139606239.1	DNRLRE domain-containing protein	4.3e-18	29.3
k141_3328013_length_1965_cov_8.0000_1	WP_122121377.1	pectin esterase	2.9e-17	29.3
k141_4029002_length_1084_cov_5.0000_1	WP_053994777.1	S-layer homology domain-containing protein	4.9e-17	29.3
k141_6787186_length_1793_cov_6.7343_3	CDC79400.1	enterochelin esterase and related enzymes	6.9e-17	29.3
k141_926362_length_1477_cov_8.0000_1	WP_061984200.1	rhamnogalacturonan acetylesterase	3.4e-16	29.3
k141_4934590_length_1898_cov_4.0000_1	RKU11800.1	hypothetical protein C6503_18280	1.1e-15	29.3
k141_6163837_length_1835_cov_5.0000_2	WP_107041889.1	DUF4422 domain-containing protein	1.5e-15	29.3
k141_5144751_length_2094_cov_22.7087_2	WP_133556490.1	LysM peptidoglycan-binding domain-containing protein	1.6e-14	29.3
k141_4371479_length_1750_cov_6.2101_2	WP_122337900.1	polysaccharide deacetylase family protein	1.9e-13	29.3
k141_4397632_length_1132_cov_4.0000_1	OGV32480.1	hypothetical protein A2020_02190	1.5e-12	29.3
k141_1553783_length_8400_cov_7.0000_17	WP_013632101.1	glycosyltransferase family 8 protein	4.7e-12	29.3
k141_1517421_length_2086_cov_7.0576_1	WP_125708805.1	glycosyltransferase family 2 protein	5.4e-11	29.3
k141_144603_length_6636_cov_7.0000_1	WP_084289285.1	glycoside hydrolase family 95 protein	2.9e-87	29.4
k141_3297521_length_3769_cov_11.0678_1	WP_127586712.1	hypothetical protein, partial	2.5e-68	29.4
k141_1922396_length_6995_cov_9.0000_3	WP_141503200.1	hypothetical protein	3.9e-68	29.4
k141_3065626_length_13929_cov_9.5899_3	WP_130433424.1	hypothetical protein	3.3e-64	29.4
k141_1648554_length_1893_cov_14.0000_1	WP_051621069.1	polysaccharide lyase 8 family protein, partial	1.6e-62	29.4
k141_6618073_length_3833_cov_8.4529_2	PWM75291.1	hypothetical protein DBX59_02360	4.3e-61	29.4
k141_831920_length_5707_cov_18.9786_1	WP_110838904.1	DUF4091 domain-containing protein	3.4e-58	29.4
k141_8413875_length_1793_cov_5.0000_1	AQT67414.1	Chondroitinase-AC precursor	4.9e-57	29.4
k141_5942119_length_2005_cov_5.0000_2	OHB85327.1	hypothetical protein A2V98_16360	2.8e-56	29.4
k141_7411116_length_58323_cov_15.9600_48	CDE86953.1	glycosyltransferase group 2 family protein	7.5e-53	29.4
k141_5240005_length_1791_cov_5.0036_1	WP_116851820.1	DUF5110 domain-containing protein	4.3e-49	29.4
k141_8324419_length_3579_cov_7.0000_2	WP_141825515.1	glycosyltransferase family 1 protein	1.9e-48	29.4
k141_4420518_length_2519_cov_6.0000_1	WP_098813221.1	DUF4962 domain-containing protein	6.6e-48	29.4
k141_5975143_length_2809_cov_9.0000_2	WP_080903925.1	hypothetical protein	7.3e-48	29.4
k141_5823377_length_1475_cov_11.0000_1	PWM34146.1	hypothetical protein DBX65_07960	1.5e-44	29.4
k141_2770539_length_1331_cov_5.0000_1	WP_087017842.1	family 20 glycosylhydrolase	3.4e-43	29.4
k141_4314942_length_1245_cov_7.0000_1	WP_052376233.1	MULTISPECIES: glycosyltransferase	7.8e-42	29.4
k141_125717_length_1103_cov_6.0000_1	WP_103003678.1	beta-N-acetylglucosaminidase	2.1e-38	29.4
k141_8005654_length_2318_cov_6.0028_2	WP_053983855.1	hypothetical protein	1.6e-35	29.4
k141_3039194_length_2062_cov_6.0000_1	EEA90694.1	glycosyl hydrolase family 20, catalytic domain protein	8.1e-35	29.4
k141_1948695_length_1952_cov_8.6190_2	WP_108064403.1	acetylxylan esterase	5.1e-34	29.4
k141_5049478_length_1205_cov_9.0000_1	OGV73350.1	hypothetical protein A3K18_18295	7.6e-34	29.4
k141_1825178_length_4308_cov_7.0000_6	CCY08006.1	cell wall/surface repeat protein	1.1e-33	29.4
k141_1673799_length_16895_cov_13.0000_12	WP_128706107.1	glycosyltransferase family 2 protein	1.6e-32	29.4
k141_5228647_length_1587_cov_10.0048_2	WP_035345330.1	glycosyl transferase family 2	1e-30	29.4
k141_1014005_length_1952_cov_5.0000_2	WP_080807589.1	exo-alpha-sialidase	2.1e-30	29.4
k141_9853997_length_1565_cov_8.0000_1	OGV72538.1	hypothetical protein A3K18_20215	1.7e-27	29.4
k141_1055443_length_5740_cov_11.2204_1	OGO92754.1	hypothetical protein A2Y17_10135	2.2e-27	29.4
k141_9576274_length_1122_cov_6.0000_2	CDF13226.1	enterochelin esterase and related enzymes	3e-25	29.4
k141_7386281_length_54476_cov_15.7699_23	WP_120738180.1	glycosyltransferase family 4 protein	3.5e-25	29.4
k141_4707175_length_1003_cov_5.0000_1	WP_088656048.1	arabinogalactan endo-1,4-beta-galactosidase	3.5e-24	29.4
k141_4111654_length_2765_cov_8.9573_1	PYJ03885.1	hypothetical protein DME25_10980, partial	1.3e-21	29.4
k141_10332761_length_1000_cov_4.0000_1	OQX68590.1	hypothetical protein B6A08_09305	9.7e-19	29.4
k141_846350_length_1840_cov_4.8187_2	CDE17662.1	putative uncharacterized protein	3.3e-18	29.4
k141_9865879_length_1311_cov_8.0000_2	AFO64637.1	glycosyl hydrolase 5	5.8e-15	29.4
k141_2450725_length_1280_cov_9.0000_1	WP_113676056.1	hypothetical protein	1.8e-14	29.4
k141_2960457_length_15811_cov_10.0000_16	CCY94460.1	lipoprotein	3.1e-14	29.4
k141_2695214_length_1115_cov_4.0000_1	WP_115401759.1	hypothetical protein	3.7e-14	29.4
k141_3107404_length_1152_cov_3.0000_2	PWM75311.1	hypothetical protein DBX59_02460	3e-12	29.4
k141_272434_length_1128_cov_9.1145_1	SDG92864.1	Beta-xylosidase, GH43 family	2.2e-11	29.4
k141_9120123_length_1493_cov_5.0000_1	WP_119436008.1	hypothetical protein	6.3e-11	29.4
k141_9554935_length_5547_cov_7.7688_4	WP_105497902.1	DUF4091 domain-containing protein	3.5e-77	29.5
k141_2667385_length_2553_cov_6.0000_1	WP_081824233.1	DUF4962 domain-containing protein	8.4e-63	29.5
k141_2006736_length_2889_cov_7.0000_3	OIO96462.1	hypothetical protein AUJ92_05880	3e-60	29.5
k141_1564995_length_3904_cov_9.0513_3	OGV51879.1	hypothetical protein A2017_00530	1e-58	29.5
k141_4842724_length_5221_cov_13.0000_2	WP_117967637.1	MULTISPECIES: hypothetical protein	1.4e-57	29.5
k141_440182_length_10618_cov_23.3184_6	WP_116065838.1	hypothetical protein	1.6e-55	29.5
k141_1632867_length_3569_cov_9.0000_2	WP_019264452.1	glycosyltransferase	1.2e-54	29.5
k141_5350375_length_2755_cov_6.7575_2	OGV51879.1	hypothetical protein A2017_00530	1.9e-53	29.5
k141_2794359_length_1677_cov_7.0000_1	WP_040197414.1	glycoside hydrolase family 31 protein, partial	1.5e-52	29.5
k141_6459473_length_2170_cov_7.0000_1	OGV52854.1	hypothetical protein A2017_16960	4.9e-52	29.5
k141_8119609_length_1707_cov_8.0000_1	GBD00154.1	hypothetical protein HRbin17_02691	3.3e-51	29.5
k141_9372978_length_2388_cov_6.0000_2	WP_107826942.1	exo-poly-alpha-D-galacturonosidase	1.8e-50	29.5
k141_5841208_length_4368_cov_10.0000_1	WP_014265430.1	hypothetical protein	6.8e-50	29.5
k141_4199868_length_1609_cov_7.0000_1	WP_119351492.1	DUF4962 domain-containing protein	1.2e-47	29.5
k141_9208903_length_2284_cov_8.0000_1	WP_007278883.1	alpha-1,6-galactosidase	2.5e-47	29.5
k141_5546080_length_2825_cov_7.0000_1	OGV73688.1	hypothetical protein A3K18_17495	5.7e-47	29.5
k141_2784763_length_1573_cov_3.0000_1	CDE19298.1	putative uncharacterized protein	4.5e-46	29.5
k141_786933_length_2277_cov_9.3792_1	PWL55323.1	hypothetical protein DBY36_01225	3e-45	29.5
k141_9463387_length_2014_cov_5.0000_1	WP_068821028.1	DUF4962 domain-containing protein	2.7e-44	29.5
k141_4889674_length_2395_cov_7.9539_1	OGV62603.1	hypothetical protein A2283_13515	7.7e-43	29.5
k141_3956614_length_2321_cov_8.0000_1	WP_113018741.1	hypothetical protein	3.2e-41	29.5
k141_9047914_length_3629_cov_7.0000_2	WP_025615677.1	glycoside hydrolase	5.6e-41	29.5
k141_8247382_length_2068_cov_5.0000_1	WP_072416179.1	MULTISPECIES: alpha-galactosidase	5.5e-38	29.5
k141_605468_length_2935_cov_6.0000_2	WP_087017842.1	family 20 glycosylhydrolase	1.5e-37	29.5
k141_6330093_length_1308_cov_7.0000_1	PWM72026.1	hypothetical protein DBX45_09725	1.6e-37	29.5
k141_7294548_length_2413_cov_8.0000_2	WP_012201313.1	hypothetical protein	2.3e-37	29.5
k141_6819540_length_4508_cov_6.0016_3	WP_081165390.1	glycoside hydrolase	6.3e-37	29.5
k141_8060371_length_1644_cov_5.0000_2	PKP62120.1	hypothetical protein CVT91_00610	7.5e-37	29.5
k141_5869803_length_2479_cov_8.0000_3	PWM23901.1	hypothetical protein DBX53_00210	2.2e-34	29.5
k141_7913744_length_1656_cov_4.0000_1	ODS80762.1	hypothetical protein ABS46_13390	6.1e-34	29.5
k141_156201_length_2740_cov_7.4690_3	EDL60850.1	hypothetical protein PM8797T_26820	8.6e-34	29.5
k141_9078702_length_1732_cov_6.0000_2	OGV75002.1	hypothetical protein A3K18_14555	3.1e-33	29.5
k141_2845933_length_1047_cov_6.0000_1	GBD00154.1	hypothetical protein HRbin17_02691	1.4e-31	29.5
k141_9542208_length_1271_cov_5.0000_2	WP_068617866.1	alpha/beta hydrolase	1.5e-30	29.5
k141_4482451_length_1231_cov_4.0000_1	RLI45074.1	hypothetical protein DRO61_11315	2.1e-30	29.5
k141_2385688_length_3717_cov_6.0000_2	PHR42514.1	hypothetical protein COA33_09730	1.1e-28	29.5
k141_116455_length_1416_cov_7.0000_2	WP_026055085.1	cellulase family glycosylhydrolase	1.7e-25	29.5
k141_9936379_length_1042_cov_5.4562_2	WP_100085269.1	hypothetical protein	2.6e-23	29.5
k141_516089_length_30774_cov_25.2650_46	WP_111917811.1	glycosyltransferase	8.8e-23	29.5
k141_5673270_length_1530_cov_7.0000_1	GCC10063.1	alpha-xylosidase	8.4e-22	29.5
k141_2449184_length_1334_cov_12.0000_1	WP_022756228.1	lipase	9.6e-22	29.5
k141_8603964_length_2307_cov_6.0000_3	WP_009248900.1	cell wall-binding protein	1.6e-21	29.5
k141_5156458_length_1032_cov_4.0000_1	RYC73045.1	Endo-1,3-1,4-beta-glycanase ExsH	2.2e-21	29.5
k141_3598647_length_1407_cov_7.0000_2	RKY07641.1	hypothetical protein DRP65_10180	1e-20	29.5
k141_10038326_length_1486_cov_7.0000_1	WP_114556501.1	discoidin domain-containing protein	1.5e-20	29.5
k141_8818963_length_8721_cov_9.0000_4	WP_010722465.1	DUF2479 domain-containing protein	3.8e-20	29.5
k141_8934921_length_1114_cov_8.0000_1	TMI79262.1	alpha-rhamnosidase, partial	6.2e-20	29.5
k141_1465227_length_1033_cov_3.0000_1	WP_123951656.1	prolyl oligopeptidase family serine peptidase	8.6e-20	29.5
k141_141447_length_4383_cov_15.2103_8	RLI45074.1	hypothetical protein DRO61_11315	2.4e-19	29.5
k141_7167231_length_1045_cov_4.0000_1	WP_087410268.1	glycosyltransferase family 2 protein	5e-18	29.5
k141_8652290_length_1927_cov_11.0000_1	PWL82170.1	hypothetical protein DBY18_00980	2.6e-17	29.5
k141_4993977_length_2370_cov_5.0000_2	WP_008214043.1	glycosyltransferase family 8 protein	4e-16	29.5
k141_4454133_length_2338_cov_6.3081_1	WP_066116845.1	hypothetical protein	4.2e-16	29.5
k141_2818687_length_1462_cov_22.5496_2	WP_064507989.1	cupin domain-containing protein	9.3e-16	29.5
k141_6458413_length_9338_cov_8.0000_3	OLA80893.1	hypothetical protein BHW58_05645	1.9e-15	29.5
k141_7467171_length_3112_cov_9.9458_7	CDA17471.1	glycosyltransferase	6.6e-14	29.5
k141_349146_length_1749_cov_7.4235_2	WP_045245388.1	alpha/beta hydrolase	1.5e-13	29.5
k141_8176902_length_3027_cov_9.0000_1	WP_014552296.1	glycosyl hydrolase	2e-13	29.5
k141_4012619_length_1812_cov_5.0000_2	WP_107822326.1	serine hydrolase	1.8e-12	29.5
k141_6073477_length_1233_cov_6.0000_1	WP_097350395.1	prolyl oligopeptidase family serine peptidase	4.7e-12	29.5
k141_3350817_length_2798_cov_8.0000_1	WP_113671994.1	carbohydrate-binding protein	9.1e-99	29.6
k141_5190965_length_9067_cov_9.0000_6	WP_092969878.1	starch-binding protein	5.6e-76	29.6
k141_876944_length_2528_cov_5.0000_1	WP_052427377.1	hypothetical protein	2.2e-75	29.6
k141_3809554_length_11441_cov_8.9918_5	PWM02734.1	hypothetical protein DBY05_01550	1.1e-74	29.6
k141_5141571_length_3433_cov_7.0000_1	WP_076236770.1	hypothetical protein	9e-72	29.6
k141_9499625_length_1512_cov_4.0000_1	WP_089523346.1	family 20 glycosylhydrolase	2.4e-65	29.6
k141_3444669_length_3871_cov_15.2214_1	SDE02239.1	Copper amine oxidase N-terminal domain-containing protein	6.4e-65	29.6
k141_196470_length_4459_cov_8.0000_2	PWM34146.1	hypothetical protein DBX65_07960	1e-51	29.6
k141_2824554_length_2028_cov_6.5162_1	WP_013758682.1	hyaluronate lyase	9.8e-51	29.6
k141_8334912_length_1088_cov_7.0000_1	RKX45691.1	hypothetical protein DRP64_04315	6.8e-42	29.6
k141_1171457_length_1224_cov_6.0000_1	CDC72397.1	chitinase	3.2e-40	29.6
k141_9101177_length_46163_cov_13.7933_9	CDC61315.1	glycosyltransferase group 2 family protein	3.7e-40	29.6
k141_7287452_length_2337_cov_7.0000_1	CCZ92798.1	alpha amylase catalytic domain protein	5.8e-40	29.6
k141_3628794_length_3750_cov_6.0000_2	PWM48285.1	hypothetical protein DBX39_06235	1.9e-38	29.6
k141_5594427_length_9085_cov_11.0000_3	WP_045748805.1	hypothetical protein	2e-38	29.6
k141_6457148_length_6348_cov_7.0000_5	WP_035322182.1	hypothetical protein	2.2e-34	29.6
k141_6139407_length_3768_cov_5.0000_1	WP_057311855.1	hypothetical protein	7.6e-34	29.6
k141_1682386_length_1362_cov_14.2957_1	SHF22260.1	Glycosyl hydrolase family 67 N-terminus	1.2e-33	29.6
k141_2921168_length_4143_cov_7.0000_2	RMG26257.1	hypothetical protein D6724_02240	2.9e-33	29.6
k141_3647125_length_1302_cov_4.0000_1	WP_076235338.1	hypothetical protein	3.1e-33	29.6
k141_663583_length_1487_cov_8.0000_1	RIH89829.1	Alpha-galactosidase	6.1e-33	29.6
k141_8699394_length_1385_cov_5.0000_1	ODS81792.1	hypothetical protein ABS46_10580	2.1e-32	29.6
k141_7963170_length_1066_cov_14.0000_1	WP_139607708.1	hypothetical protein	4.1e-31	29.6
k141_5168647_length_3268_cov_8.0000_2	WP_085531458.1	hypothetical protein, partial	2.1e-30	29.6
k141_5691052_length_1135_cov_5.0000_1	WP_120463975.1	hypothetical protein	1.9e-29	29.6
k141_7198130_length_16315_cov_9.0000_14	WP_071514575.1	alpha/beta hydrolase	6.4e-28	29.6
k141_740971_length_1090_cov_5.0000_1	SDA27644.1	GDSL-like Lipase/Acylhydrolase family protein	6.5e-28	29.6
k141_464598_length_3579_cov_7.0000_4	WP_118658298.1	glycosyltransferase family 2 protein	9.9e-28	29.6
k141_7182781_length_1040_cov_2.0000_1	CDC73843.1	putative uncharacterized protein	1.2e-27	29.6
k141_5030740_length_1347_cov_9.1973_1	WP_073075827.1	hypothetical protein	1.5e-27	29.6
k141_7741343_length_1820_cov_5.0000_1	PWM49977.1	hypothetical protein DBX39_04090, partial	1.6e-26	29.6
k141_8711587_length_1025_cov_12.0000_1	WP_090757832.1	polysaccharide lyase 8 family protein	2.2e-26	29.6
k141_2998514_length_2503_cov_9.0000_1	WP_090784628.1	hypothetical protein	2.1e-24	29.6
k141_4670626_length_1920_cov_6.0000_1	OGO92754.1	hypothetical protein A2Y17_10135	6.4e-24	29.6
k141_6586714_length_1082_cov_8.0000_1	WP_133369218.1	arabinan endo-1,5-alpha-L-arabinosidase	8.3e-24	29.6
k141_10261314_length_1503_cov_8.0000_2	WP_091214352.1	DUF1349 domain-containing protein	2.7e-23	29.6
k141_7907768_length_3681_cov_7.6610_3	WP_022777934.1	starch-binding protein	2.1e-21	29.6
k141_7306188_length_1192_cov_3.0000_1	WP_119351052.1	family 10 glycosylhydrolase	2.5e-21	29.6
k141_8538426_length_1342_cov_7.0000_1	SDQ50873.1	arabinan endo-1,5-alpha-L-arabinosidase	4.8e-21	29.6
k141_8883583_length_1462_cov_7.0000_1	WP_135367575.1	alpha-N-arabinofuranosidase	1.1e-20	29.6
k141_68866_length_1619_cov_6.0000_1	PKM63078.1	hypothetical protein CVU97_01990	2.9e-20	29.6
k141_3658293_length_2285_cov_10.0000_2	WP_115565456.1	rhamnogalacturonan acetylesterase	1.1e-19	29.6
k141_8819003_length_2261_cov_3.7750_1	WP_022756228.1	lipase	1.1e-19	29.6
k141_9543954_length_2669_cov_10.9972_3	WP_051180457.1	glycosyltransferase	1.6e-19	29.6
k141_10341086_length_1115_cov_4.0000_1	WP_095918298.1	alpha-1,3-galactosidase B	6.6e-19	29.6
k141_3906258_length_28750_cov_9.6669_32	WP_071218303.1	hypothetical protein	3.4e-18	29.6
k141_7852789_length_1040_cov_5.0000_2	WP_051637198.1	glycosyltransferase	4.1e-18	29.6
k141_538424_length_70892_cov_15.0000_56	WP_038277593.1	glycosyltransferase	5.1e-18	29.6
k141_1962681_length_22373_cov_31.0662_29	RZU56121.1	CDP-glycerol glycerophosphotransferase	5.9e-17	29.6
k141_7285090_length_1905_cov_6.0000_2	WP_002333716.1	glycosyltransferase	7.2e-17	29.6
k141_4576525_length_7553_cov_12.9714_20	WP_118860939.1	glycosyltransferase	1.2e-16	29.6
k141_3748678_length_1001_cov_9.0000_2	ADF52631.1	glycosyl hydrolase family protein	1.7e-16	29.6
k141_2051927_length_2380_cov_5.0000_1	RYG32079.1	hypothetical protein EON81_21470	2.2e-16	29.6
k141_4070544_length_1054_cov_4.0000_1	RKJ37100.1	exo-alpha-sialidase	1.9e-15	29.6
k141_8787055_length_1193_cov_6.4867_2	EGJ71011.1	coagulation factor 5/8 type domain protein	2.9e-14	29.6
k141_9302297_length_1101_cov_50.0708_1	WP_050611410.1	glycosyltransferase	3.8e-14	29.6
k141_2637207_length_3299_cov_11.5681_2	WP_105717856.1	rhamnogalacturonan acetylesterase	4.3e-13	29.6
k141_6071555_length_1196_cov_8.0000_1	WP_082780340.1	cellulase family glycosylhydrolase	9e-13	29.6
k141_8994528_length_4166_cov_7.0000_3	WP_011187258.1	glycosyltransferase	7.2e-12	29.6
k141_6088630_length_1457_cov_11.0000_2	PIA82394.1	hypothetical protein BFR04_11230	7.6e-12	29.6
k141_9686244_length_1167_cov_5.0000_2	WP_074756472.1	hypothetical protein	1.1e-11	29.6
k141_4742812_length_1229_cov_5.0000_1	WP_118205115.1	phospholipid carrier-dependent glycosyltransferase	5.4e-11	29.6
k141_6608641_length_67737_cov_16.4752_31	RYX82941.1	hypothetical protein EON83_16960	2.1e-143	29.7
k141_416994_length_5280_cov_12.6735_1	WP_118466127.1	glycoside hydrolase family 2 protein	1.1e-98	29.7
k141_874914_length_2453_cov_5.7781_1	GAK55400.1	glycosyl hydrolase, family 38	9.5e-84	29.7
k141_7839394_length_5297_cov_9.4649_2	WP_057817617.1	DUF5011 domain-containing protein	6.4e-76	29.7
k141_3207393_length_20096_cov_9.0000_6	WP_140513499.1	DUF4838 domain-containing protein	7.8e-69	29.7
k141_6552536_length_39154_cov_21.5502_7	WP_113029199.1	hypothetical protein	3e-67	29.7
k141_4456835_length_1801_cov_8.0000_1	OGV61468.1	hypothetical protein A3K18_07195	2.3e-66	29.7
k141_10209720_length_2246_cov_7.0000_2	WP_141210353.1	rhamnogalacturonan acetylesterase	4.4e-65	29.7
k141_6135166_length_1618_cov_5.0000_1	OQY34426.1	hypothetical protein B6241_04815	7.6e-63	29.7
k141_979081_length_3817_cov_6.0000_4	WP_113029199.1	hypothetical protein	1.4e-61	29.7
k141_1474400_length_2430_cov_8.3796_2	WP_138493072.1	glycoside hydrolase family 2 protein	4e-59	29.7
k141_8970735_length_2300_cov_7.0000_2	WP_093714413.1	DUF2264 domain-containing protein	4.8e-56	29.7
k141_4510756_length_70762_cov_13.9608_38	GBG09325.1	hypothetical protein PAT3040_03969, partial	6e-56	29.7
k141_1174930_length_7884_cov_10.7956_3	CDC60617.1	alpha-N-arabinofuranosidase	1.5e-55	29.7
k141_1261841_length_3080_cov_9.0000_1	WP_045748855.1	hypothetical protein	3.4e-52	29.7
k141_6873042_length_2321_cov_7.0000_1	WP_051775492.1	hypothetical protein	1.6e-51	29.7
k141_9762922_length_1255_cov_11.6894_1	CCX39148.1	lysM domain-containing protein	3.1e-51	29.7
k141_2686386_length_3496_cov_14.3687_1	WP_131516162.1	DUF4091 domain-containing protein	4.3e-51	29.7
k141_5250565_length_3010_cov_6.7971_2	WP_087163156.1	DUF1565 domain-containing protein	9.8e-51	29.7
k141_2372329_length_1440_cov_7.0000_2	WP_125665503.1	family 20 glycosylhydrolase	3e-50	29.7
k141_3709476_length_74760_cov_11.9987_14	WP_106374459.1	pectate lyase	1.5e-49	29.7
k141_1477509_length_4283_cov_7.0000_2	PWM75291.1	hypothetical protein DBX59_02360	1.9e-47	29.7
k141_8675174_length_2005_cov_5.0000_2	RPI26564.1	glycoside hydrolase family 127 protein	2.3e-47	29.7
k141_8598629_length_2148_cov_5.0000_2	OGV67170.1	hypothetical protein A3K18_29740	5e-47	29.7
k141_3891123_length_17450_cov_8.9570_1	CCZ75672.1	beta-galactosidase/beta-glucuronidase	4.8e-44	29.7
k141_9055113_length_8301_cov_12.0390_4	WP_010133923.1	glycoside hydrolase	1.2e-43	29.7
k141_7905190_length_3098_cov_9.7474_1	WP_068604829.1	DNRLRE domain-containing protein	2.8e-41	29.7
k141_1959199_length_3992_cov_10.0792_2	WP_081835741.1	CHAP domain-containing protein	3.9e-41	29.7
k141_8193513_length_1098_cov_4.0000_1	WP_072332145.1	MULTISPECIES: DUF4091 domain-containing protein	1.3e-40	29.7
k141_9997549_length_1626_cov_10.0000_1	PWM49975.1	hypothetical protein DBX39_04080	4.9e-39	29.7
k141_3801916_length_1284_cov_12.8828_1	PWL55323.1	hypothetical protein DBY36_01225	2.9e-38	29.7
k141_6304039_length_6733_cov_6.0000_2	KPL13984.1	hypothetical protein AMS26_12325	7.9e-37	29.7
k141_1234152_length_1244_cov_7.0000_1	RHK08255.1	glycoside hydrolase family 28	1.3e-36	29.7
k141_6550056_length_2540_cov_9.9754_2	WP_044220392.1	alpha-galactosidase	3e-36	29.7
k141_1872617_length_3506_cov_9.6559_2	WP_120393802.1	hypothetical protein	1e-35	29.7
k141_3743843_length_3859_cov_8.0000_3	CDC41719.1	glycoside hydrolase family 43	5.7e-35	29.7
k141_8899665_length_1543_cov_7.0000_2	CDD21441.1	chitinase A1	3e-34	29.7
k141_1824399_length_2782_cov_4.0000_1	OGV58103.1	hypothetical protein A2283_16175	3.6e-34	29.7
k141_3665464_length_1127_cov_4.0000_1	WP_109415235.1	glycoside hydrolase family 3 protein	8.7e-34	29.7
k141_6333209_length_1157_cov_5.0000_1	XP_020610228.1	hexosaminidase D-like	4.2e-33	29.7
k141_855809_length_14282_cov_9.9100_15	KWW25839.1	glycoslytransferase	7.6e-32	29.7
k141_2111888_length_7404_cov_11.4148_6	WP_094372128.1	glycosyltransferase family 2 protein	5.9e-29	29.7
k141_217962_length_2141_cov_24.2805_3	ORY13775.1	hypothetical protein LY90DRAFT_518137	3.7e-26	29.7
k141_9568529_length_1337_cov_6.0000_1	WP_012993712.1	hypothetical protein	4.1e-22	29.7
k141_1580434_length_6489_cov_15.0687_3	WP_067092034.1	glycosyltransferase family 2 protein	1.2e-21	29.7
k141_5189239_length_30880_cov_11.0508_20	WP_135543510.1	glycosyltransferase	1.2e-21	29.7
k141_640017_length_4753_cov_7.2155_1	WP_092976337.1	type I pullulanase	1e-20	29.7
k141_1702381_length_1289_cov_7.0052_1	ALM47763.1	hypothetical protein AMR72_01910	3.6e-20	29.7
k141_9571493_length_2876_cov_8.0000_4	PWU16827.1	exo-alpha-sialidase	3.8e-20	29.7
k141_6519806_length_20452_cov_13.9950_17	WP_009422369.1	glycosyltransferase	6.6e-19	29.7
k141_8077241_length_9500_cov_13.0000_8	WP_009422369.1	glycosyltransferase	1.9e-18	29.7
k141_5096248_length_53549_cov_35.2272_5	EHO62977.1	hypothetical protein HMPREF9453_01091	6.3e-18	29.7
k141_4553116_length_1191_cov_6.0000_1	TET34390.1	DUF4838 domain-containing protein	1.3e-17	29.7
k141_4640571_length_1362_cov_4.0000_3	RRN77229.1	chondroitinase, partial	1.3e-17	29.7
k141_2945690_length_1281_cov_5.0000_2	PWM66635.1	hypothetical protein DBX61_07120	1.4e-17	29.7
k141_3108142_length_1689_cov_5.7804_1	WP_092974941.1	starch-binding protein	4.7e-17	29.7
k141_2609960_length_1859_cov_4.0000_1	WP_081999037.1	leucine-rich repeat protein	2.2e-16	29.7
k141_10188382_length_1386_cov_10.0000_1	WP_128632410.1	family 20 glycosylhydrolase	3.2e-16	29.7
k141_8102980_length_1694_cov_7.0000_1	WP_094432520.1	exo-alpha-sialidase	8.6e-16	29.7
k141_5382094_length_2208_cov_4.0000_1	OGV54184.1	hypothetical protein A2X45_07350	1.4e-15	29.7
k141_4686061_length_1432_cov_8.0000_1	WP_092056991.1	glycosyltransferase family 9 protein	1.4e-14	29.7
k141_5863148_length_2636_cov_6.0000_2	WP_116591048.1	glycosyltransferase family 2 protein	1.5e-14	29.7
k141_402844_length_1173_cov_4.0000_1	OJU56511.1	glycoside hydrolase	4.4e-13	29.7
k141_1901547_length_3301_cov_9.0000_1	SDJ48891.1	Phospholipase/Carboxylesterase	9.6e-11	29.7
k141_9143964_length_2882_cov_6.0000_1	OGO89956.1	hypothetical protein A2Y17_07550	1e-151	29.8
k141_9004064_length_2738_cov_10.0000_1	OGO89956.1	hypothetical protein A2Y17_07550	2e-147	29.8
k141_3222629_length_2287_cov_5.0000_1	WP_119439547.1	hypothetical protein	5.2e-92	29.8
k141_7364375_length_3483_cov_12.0000_2	KYH41023.1	hypothetical protein AYL32_008410	3.2e-86	29.8
k141_546218_length_6227_cov_8.0000_3	OGS22935.1	hypothetical protein A2252_07600	8.6e-79	29.8
k141_3223993_length_7187_cov_7.0000_2	WP_090112388.1	MULTISPECIES: hypothetical protein	1.5e-69	29.8
k141_6702043_length_14543_cov_12.2524_6	PCJ59507.1	hypothetical protein COA79_10700	2e-67	29.8
k141_6449079_length_1643_cov_6.0000_1	WP_133234374.1	alpha-L-fucosidase	3.7e-65	29.8
k141_1692987_length_2136_cov_4.0000_2	OIO98645.1	hypothetical protein AUJ92_01070	1.2e-61	29.8
k141_8902941_length_4812_cov_11.0000_2	PWM73542.1	hypothetical protein DBX59_04790	2.2e-59	29.8
k141_9231162_length_3473_cov_9.0000_1	WP_068667477.1	right-handed parallel beta-helix repeat-containing protein	2e-58	29.8
k141_1314133_length_3805_cov_8.0000_3	RKX31588.1	hypothetical protein DRP71_13220	2.9e-56	29.8
k141_3511421_length_1579_cov_4.0000_1	WP_113017852.1	hypothetical protein	3.4e-50	29.8
k141_2862837_length_3547_cov_7.0000_1	WP_079413639.1	hypothetical protein	5.1e-49	29.8
k141_10256324_length_1542_cov_6.0000_1	KKT90863.1	hypothetical protein UW91_C0044G0002	1e-46	29.8
k141_4582742_length_1097_cov_5.0000_1	OGS22265.1	hypothetical protein A2252_06805	5.1e-45	29.8
k141_5387000_length_2248_cov_5.0000_1	WP_135552429.1	family 43 glycosylhydrolase	5.6e-45	29.8
k141_6785843_length_2584_cov_5.0000_2	WP_067146650.1	glycosyltransferase	7e-45	29.8
k141_8108274_length_3107_cov_10.0000_1	WP_118363694.1	DUF4962 domain-containing protein	4.2e-44	29.8
k141_7780409_length_2505_cov_7.0000_1	PYM14993.1	hypothetical protein DME18_05350	5.1e-44	29.8
k141_3868939_length_2771_cov_5.0000_1	PWM47534.1	hypothetical protein DBX47_00420	1e-43	29.8
k141_9370109_length_1203_cov_10.0000_1	RJS88026.1	hypothetical protein CW704_00990, partial	8.9e-43	29.8
k141_7433714_length_1859_cov_6.4203_1	PWL50882.1	hypothetical protein DBY36_05510	2.2e-42	29.8
k141_9546234_length_2783_cov_11.0000_2	KPK40243.1	hypothetical protein AMJ78_07415	1.9e-41	29.8
k141_5202218_length_1253_cov_9.0000_1	WP_091392784.1	exo-poly-alpha-D-galacturonosidase	8.4e-41	29.8
k141_1211088_length_1180_cov_3.0000_1	WP_089855429.1	glycosyltransferase	5.6e-39	29.8
k141_6651713_length_1260_cov_4.0000_1	CDE22006.1	f5/8 type C domain protein	3.1e-38	29.8
k141_9093629_length_1656_cov_18.3142_1	WP_089978888.1	glycosyltransferase	4.9e-38	29.8
k141_6592721_length_1328_cov_7.0000_1	RLD75005.1	hypothetical protein DRJ07_18855, partial	1.2e-37	29.8
k141_9856007_length_1509_cov_6.0000_1	RKV86371.1	glycosyltransferase	1.4e-37	29.8
k141_41950_length_1135_cov_5.0000_1	RLS36390.1	DUF4838 domain-containing protein	2.1e-33	29.8
k141_7746330_length_4228_cov_8.9471_1	WP_118557608.1	alpha/beta hydrolase	2.6e-33	29.8
k141_2587758_length_6639_cov_12.9661_2	CDD62757.1	glycosyltransferase group 2 family protein	4.4e-33	29.8
k141_984887_length_1305_cov_7.0000_1	WP_064723282.1	hypothetical protein	6.9e-33	29.8
k141_2448492_length_1209_cov_7.0000_1	WP_115848598.1	polysaccharide lyase 8 family protein	9.3e-32	29.8
k141_8857935_length_1128_cov_4.0000_1	WP_028729198.1	glycosyltransferase family 4 protein	3.9e-31	29.8
k141_6869930_length_3088_cov_6.0000_2	PYU93330.1	hypothetical protein DMG08_10445	2.4e-30	29.8
k141_1159181_length_1472_cov_4.0000_1	WP_032086355.1	glycoside hydrolase family 3 protein	3.4e-28	29.8
k141_7925407_length_2692_cov_8.6660_2	PWM72795.1	hypothetical protein DBX59_05785	2.6e-27	29.8
k141_3731938_length_1486_cov_8.0000_2	WP_094045471.1	MULTISPECIES: cellulase family glycosylhydrolase	2.5e-23	29.8
k141_2099192_length_3982_cov_11.8615_1	WP_000973318.1	polysaccharide lyase 8 family protein	3.9e-23	29.8
k141_8039287_length_11619_cov_11.0058_6	WP_084158614.1	family 43 glycosylhydrolase	1.8e-22	29.8
k141_5732994_length_1560_cov_5.0000_1	WP_041777732.1	family 20 glycosylhydrolase	1.8e-21	29.8
k141_1621931_length_1123_cov_5.0000_1	WP_110838850.1	hypothetical protein	3.6e-21	29.8
k141_9803874_length_1179_cov_3.0000_2	PWM01675.1	hypothetical protein DBY05_04375	3.8e-20	29.8
k141_3095177_length_2773_cov_6.5566_4	PWM68177.1	hypothetical protein DBX61_04300	6.8e-20	29.8
k141_934743_length_8027_cov_10.0000_2	WP_026662309.1	glycosyltransferase family 8 protein	8.1e-20	29.8
k141_7431526_length_1590_cov_6.0000_3	WP_072301933.1	glycosyltransferase	3e-19	29.8
k141_379982_length_1008_cov_5.8731_2	WP_125606418.1	rhamnogalacturonan acetylesterase	3.5e-18	29.8
k141_5042226_length_1484_cov_5.0000_1	WP_014625115.1	family 16 glycosylhydrolase	7.9e-17	29.8
k141_2503246_length_1310_cov_16.0000_2	WP_118511980.1	MULTISPECIES: DNA-deoxyinosine glycosylase	1e-15	29.8
k141_2596047_length_72123_cov_10.9974_50	WP_095405632.1	polysaccharide deacetylase	1.2e-15	29.8
k141_143679_length_1317_cov_6.0000_1	OGO89810.1	hypothetical protein A2Y15_05010	2.4e-15	29.8
k141_5550269_length_1056_cov_6.0000_1	WP_098194148.1	glycoside hydrolase	4.5e-15	29.8
k141_4515412_length_7285_cov_8.9251_2	WP_051208025.1	glycosyltransferase family 2 protein	1.1e-14	29.8
k141_7617817_length_1009_cov_10.0000_1	WP_118024381.1	glycoside hydrolase family 16 protein	5.6e-13	29.8
k141_1301106_length_1439_cov_3.0000_1	CDE21844.1	putative uncharacterized protein	3.5e-12	29.8
k141_3124485_length_1059_cov_2.0000_1	OGV75138.1	hypothetical protein A3K18_01210	4.5e-12	29.8
k141_2828709_length_2279_cov_7.0000_1	OGO89956.1	hypothetical protein A2Y17_07550	1.1e-145	29.9
k141_2150505_length_3321_cov_19.1626_2	WP_005363334.1	DUF1080 domain-containing protein	1.8e-112	29.9
k141_7054860_length_3504_cov_8.0000_1	WP_026326485.1	hypothetical protein	2.2e-81	29.9
k141_1507812_length_8132_cov_8.0000_2	PWM75291.1	hypothetical protein DBX59_02360	5.9e-70	29.9
k141_5741309_length_13876_cov_9.9890_2	WP_110838348.1	hypothetical protein	6.1e-69	29.9
k141_10115196_length_2056_cov_11.0000_1	OIN99031.1	hypothetical protein AUJ67_07770	2.4e-68	29.9
k141_5741309_length_13876_cov_9.9890_3	SHE82370.1	heparin/heparan-sulfate lyase	2.4e-68	29.9
k141_2039117_length_1979_cov_6.0000_1	OQY34426.1	hypothetical protein B6241_04815	3.8e-62	29.9
k141_599200_length_3340_cov_6.0000_2	OQY34426.1	hypothetical protein B6241_04815	4.1e-59	29.9
k141_9560576_length_1847_cov_5.7186_1	CCY76731.1	putative uncharacterized protein	4.5e-59	29.9
k141_709681_length_114275_cov_12.0183_47	WP_010855972.1	exopolygalacturonate lyase	5.4e-57	29.9
k141_196470_length_4459_cov_8.0000_1	PWM34146.1	hypothetical protein DBX65_07960	6.3e-56	29.9
k141_4978063_length_1433_cov_5.0000_2	WP_047685352.1	hypothetical protein	1.5e-54	29.9
k141_4514122_length_1818_cov_10.0000_2	PWM02734.1	hypothetical protein DBY05_01550	2.8e-49	29.9
k141_5710913_length_1236_cov_5.0000_1	WP_113023000.1	hypothetical protein	8.5e-49	29.9
k141_3458464_length_9253_cov_31.2418_6	WP_118773552.1	glycosyltransferase	8.9e-43	29.9
k141_1348522_length_1006_cov_10.0000_1	RKX45363.1	hypothetical protein DRP64_04855	4.5e-40	29.9
k141_1007132_length_1172_cov_7.0000_1	WP_029426290.1	glycoside hydrolase family 95 protein	1.5e-39	29.9
k141_944213_length_95755_cov_9.9980_94	GCA66146.1	hypothetical protein KGMB01110_05820	7.8e-39	29.9
k141_2328871_length_1574_cov_6.0000_1	RLS57136.1	exo-alpha-sialidase	1.1e-37	29.9
k141_9590000_length_14064_cov_12.1711_12	RHD68516.1	glycosyltransferase	2.7e-37	29.9
k141_7320536_length_1717_cov_7.0000_1	OGV73688.1	hypothetical protein A3K18_17495	5.3e-35	29.9
k141_5846287_length_2755_cov_6.0000_2	RLI41464.1	hypothetical protein DRO69_11555	1.6e-34	29.9
k141_5173029_length_15325_cov_18.9829_9	WP_080055457.1	glycosyltransferase	1.7e-34	29.9
k141_9475839_length_1016_cov_8.0000_1	OGV34404.1	hypothetical protein A2020_05010	2.2e-34	29.9
k141_9358511_length_1969_cov_10.0000_1	WP_071614236.1	hypothetical protein	6.2e-34	29.9
k141_2290136_length_1715_cov_7.0000_2	WP_068544275.1	glycoside hydrolase family 16 protein	8.8e-34	29.9
k141_4733286_length_3737_cov_9.4942_4	WP_092046642.1	glycosyltransferase family 8 protein	6.3e-33	29.9
k141_5222233_length_1751_cov_5.0000_2	WP_053332395.1	hypothetical protein	3.1e-32	29.9
k141_5750277_length_2042_cov_5.6775_2	WP_123942601.1	glycosyltransferase	1e-31	29.9
k141_6115326_length_1071_cov_5.0000_1	RMF98316.1	right-handed parallel beta-helix repeat-containing protein	4.1e-31	29.9
k141_8303158_length_1759_cov_7.0000_1	KKT04246.1	hypothetical protein UV78_C0034G0007	6.7e-31	29.9
k141_7199299_length_1210_cov_5.0000_1	SHF22260.1	Glycosyl hydrolase family 67 N-terminus	9e-31	29.9
k141_9226517_length_1205_cov_6.0000_2	PWM73543.1	hypothetical protein DBX59_04795	1.1e-30	29.9
k141_9777241_length_1820_cov_8.0000_1	WP_075574687.1	hypothetical protein	1.3e-28	29.9
k141_10355931_length_1769_cov_6.0000_1	WP_025724394.1	family 43 glycosylhydrolase	3.1e-28	29.9
k141_708991_length_5074_cov_6.0000_2	WP_024722287.1	hypothetical protein	6.6e-27	29.9
k141_1355103_length_1935_cov_4.3077_2	CRH59791.1	putative glycosyl transferase	3e-26	29.9
k141_3128791_length_1107_cov_7.0000_2	WP_127582507.1	alpha/beta hydrolase	2.6e-25	29.9
k141_2439368_length_1145_cov_11.0000_1	OUW66552.1	hypothetical protein CBD60_01475	2.2e-21	29.9
k141_8297769_length_2757_cov_7.0000_3	GBC98179.1	hypothetical protein HRbin17_00678	2.4e-21	29.9
k141_4998615_length_1370_cov_7.0000_2	OQY71526.1	hypothetical protein B6D44_12455	1.3e-20	29.9
k141_6139009_length_2632_cov_6.0000_3	WP_004625585.1	glycosyltransferase	5e-18	29.9
k141_9439057_length_1110_cov_5.0041_1	WP_085765328.1	glycosyltransferase	1.4e-17	29.9
k141_9197933_length_1300_cov_5.0000_2	CDB87284.1	putative surface layer protein	1.1e-15	29.9
k141_2802011_length_5719_cov_8.0000_5	RKW44650.1	glycosyltransferase family 8 protein	3.8e-14	29.9
k141_233514_length_2937_cov_9.0000_3	OLA57473.1	hypothetical protein BHW37_04410	1e-13	29.9
k141_2503856_length_4143_cov_9.0000_4	GDX66330.1	hypothetical protein LBMAG36_13970	5.8e-12	29.9
k141_1009636_length_1263_cov_6.0000_1	RKU18117.1	hypothetical protein C6500_13940	6.7e-12	29.9
k141_1771703_length_1982_cov_6.0000_2	EEH97038.2	hypothetical protein CSBG_00664	1.5e-11	29.9
k141_7144961_length_3577_cov_8.6601_2	WP_119439547.1	hypothetical protein	1.2e-105	30
k141_523137_length_5993_cov_8.0000_3	WP_138493072.1	glycoside hydrolase family 2 protein	1.6e-90	30
k141_4438685_length_2566_cov_6.0000_1	OGV33536.1	hypothetical protein A2020_10585	9.8e-90	30
k141_5922444_length_3025_cov_11.6775_2	WP_071122327.1	hypothetical protein	2.6e-85	30
k141_382182_length_3328_cov_10.0016_2	CDE19298.1	putative uncharacterized protein	5.1e-78	30
k141_4288314_length_2300_cov_9.0000_2	CDE19298.1	putative uncharacterized protein	9.2e-77	30
k141_831920_length_5707_cov_18.9786_2	WP_136373872.1	hypothetical protein	6.7e-75	30
k141_6167671_length_3111_cov_7.5226_1	OIO98938.1	hypothetical protein AUJ92_00455	1.3e-71	30
k141_9364084_length_4676_cov_7.0000_3	OGV56522.1	hypothetical protein A2X49_06490	6.2e-71	30
k141_7823684_length_1882_cov_5.0000_1	OIN99031.1	hypothetical protein AUJ67_07770	2.5e-68	30
k141_3463496_length_3443_cov_5.0000_2	OQY34426.1	hypothetical protein B6241_04815	1.2e-63	30
k141_1067859_length_1631_cov_5.0000_1	PWM75311.1	hypothetical protein DBX59_02460	4.4e-61	30
k141_6323211_length_2646_cov_6.7313_2	PWM01570.1	hypothetical protein DBY05_04965	1.3e-57	30
k141_8903723_length_2297_cov_7.9286_2	RAV11900.1	hypothetical protein DQG23_35565	1.5e-52	30
k141_5945417_length_3383_cov_11.3239_2	GBG09325.1	hypothetical protein PAT3040_03969, partial	2.5e-49	30
k141_1319685_length_1605_cov_34.5984_1	PWM21237.1	hypothetical protein DBX53_06790	2.6e-46	30
k141_6626474_length_4245_cov_7.0000_1	OGS23392.1	hypothetical protein A2297_05060	5.6e-45	30
[truncated: 117,928 more rows]
