# Supplementary material for: Metagenomic insights into the diversity of carbohydrate-degrading enzymes in the yak fecal microbial community
Source: BMC Microbiol. 2020 Oct 10;20:302. doi: 10.1186/s12866-020-01993-3 (PMC7547465; doi:10.1186/s12866-020-01993-3)
Supplement: Supplementary file 6 — Additional file 6 The number of genes belonging to the enzyme families of GHs, CEs, and PLs in the gastrointestinal microbial communities of yak and the other herbivores. Fisher’s exact test was used to assess significant differences in the gene count data between the microbiomes of yak and the other herbivores. Bonferroni-corrected p-values were labeled as following: * for p-value < 0.05 and ** for p-value < 0.01. [file 12866_2020_1993_MOESM6_ESM.xlsx]

## Sheet: Additional file 6
Additional file 6 - The number of genes belonging to the enzyme families of GHs, CEs and PLs in the gastrointestinal microbial communities of yak and the other herbivores. Fisher's exact test was used to assess significant differences in the gene count data between the microbiomes of yak and the other herbivores. Bonferroni-corrected p-values were labeled as following: * for p-value < 0.05 and **…
Family	Yak feces	Cow feces	Elephant feces	Termite gut	Cow rumen	Camel rumen
GH1	629	13**	86**	6	36**	41**
GH10	606	58	342**	20**	226**	393**
GH100	1	0	0	0	0	0
GH101	4	0	0	0	0	0
GH102	32	0	4	0	2	2
GH103	31	1	3	1	11	4
GH104	0	1	0	0	0	0
GH105	540	40	176*	5	76	302**
GH106	1050	47*	268	3	125	183
GH108	88	17	13	0	10	8
GH109	2834	148**	455**	5	224**	181**
GH11	31	0	27**	6**	49**	36**
GH110	553	27	74**	0	20**	17**
GH112	60	1	14	2	9	13
GH113	35	3	12	1	5	10
GH114	4	5*	6	0	14**	11**
GH115	161	28*	152**	6*	58**	250**
GH116	154	8	44	2	12	8**
GH117	35	0	10	0	1	1
GH119	0	0	0	0	2	2
GH120	77	0	64**	0	34**	66**
GH123	868	54	92**	0	24**	28**
GH124	1	0	1	0	2	0
GH125	271	38	51	0	33	50
GH126	0	0	3	0	3	3
GH127	816	52	208	2	117	166
GH128	68	9	24	0	6	33
GH129	169	1*	36	0	19	16*
GH13	6340	640**	1139**	27	1018	1072**
GH130	402	49	178**	7	103**	140**
GH133	565	83**	140	0	66	104
GH136	115	2	21	0	2**	12
GH137	64	2	13	0	7	24
GH138	7	2	8	0	6	40**
GH139	17	1	25**	0	5	24**
GH140	114	6	28	0	10	25
GH141	540	9**	78**	0	23**	64**
GH142	126	5	45	2	11	22
GH143	13	1	9	0	5	25**
GH144	79	10	15	0	13	11
GH145	5	1	12**	0	2	5
GH146	381	39	143**	0	72	132**
GH147	9	0	1	0	9*	0
GH148	175	3	26	1	24	22
GH149	20	0	19**	0	7	14
GH15	29	5	2	0	2	6
GH151	320	3**	37**	0	24	9**
GH154	126	16	38	1	23	105**
GH156	77	1	39*	0	13	4
GH158	25	3	5	0	3	5
GH159	29	2	8	0	2	10
GH16	781	77	265**	1	155*	217
GH161	10	0	9	1	5	7
GH163	1684	18**	226**	1	148**	80**
GH164	39	0	4	0	1	1
GH165	201	2*	38	0	14	6**
GH17	3	2	3	0	0	0
GH18	547	55	123	7	107	137
GH19	15	5	4	0	2	4
GH2	5386	374	1179	9*	666	1111
GH20	3097	291	391**	2**	171**	243**
GH23	1480	169**	343	17	316**	341
GH24	523	29	49**	0	38**	19**
GH25	1846	125	303**	2	217	391
GH26	268	57**	152**	8*	107**	228**
GH27	252	23	116**	1	62*	105**
GH28	1591	55**	409	5	152**	496**
GH29	1989	155	493	1	198**	258**
GH3	4227	288	1049	24	796**	1179**
GH30	546	44	140	5	94	165
GH31	1494	143	497**	9	261	488**
GH32	538	25	163	0	138**	167*
GH33	1573	108	206**	0	98**	148**
GH35	462	28	137	1	32**	184**
GH36	1700	81**	352	0*	187	203**
GH37	149	4	20	0	6*	6**
GH38	1254	19**	134**	5	63**	41**
GH39	1109	15**	196*	7	92**	71**
GH4	720	14**	79**	6	50**	25**
GH42	413	15	58*	8	33	30**
GH43	3534	333	1219**	17	620**	1685**
GH44	7	0	7	2	8*	8
GH45	2	0	14**	4**	41**	20**
GH46	2	0	2	0	0	0
GH48	3	0	3	0	3	0
GH49	1	0	0	0	0	0
GH5	1524	144	746**	27**	471**	708**
GH50	130	6	24	0	24	20
GH51	726	62	325**	3	183**	395**
GH52	4	0	1	1	0	0
GH53	408	45	142*	3	104**	243**
GH54	14	2	17**	0	16**	12
GH55	12	3	10	0	3	8
GH57	349	70**	145**	21**	126**	131**
GH59	0	0	4	0	2	11**
GH63	128	5	44	1	14	5**
GH64	4	0	3	0	0	1
GH65	153	9	56	1	23	10**
GH66	21	4	11	0	9	10
GH67	55	12	56**	5**	54**	94**
GH70	1	0	3	0	0	0
GH71	3	0	6	0	0	1
GH73	868	101*	201	1	152	158
GH74	8	0	11*	0	5	10
GH76	98	14	10	0	15	44*
GH77	1745	157	309**	9	214	277**
GH78	3585	156**	611**	0**	318**	373**
GH79	200	6	3**	0	2**	3**
GH8	72	14	99**	8**	110**	105**
GH81	9	0	3	0	0	3
GH84	326	51**	31**	0	10**	21**
GH85	101	6	5**	0	0**	5**
GH87	7	0	10*	0	1	1
GH88	509	41	67**	2	37**	101
GH89	396	47	82	1	37	81
GH9	326	42	211**	6	221**	315**
GH91	4	0	0	0	0	0
GH92	1347	201**	346	1	194	360
GH93	162	15	14**	0	9	12**
GH94	428	31	170**	31**	131**	131
GH95	1292	95	262	6	114**	259
GH97	869	155**	317**	0	212**	405**
GH98	15	2	38**	0	2	12
GH99	47	1	15	0	3	4
Total No.	72088	5485	16985	367	10265	16092
Carbohydrate esterases
CE1	3048	365**	930**	2	658**	852
CE10	2762	183	946**	6	568**	954**
CE11	518	82**	124	2	108	137
CE12	423	22	164**	0	80	315**
CE13	8	2	28**	0	9**	7
CE14	439	23	94	0	46	23**
CE15	713	23**	187	0	107	195
CE2	510	34	141	3	86	125
CE3	165	17	51	0	29	39
CE4	3399	205	547**	7	369**	408**
CE5	9	1	1	0	1	6
CE6	288	29	109*	1	43	130**
CE7	562	38	170	0	69	152
CE8	235	18	164**	0	68**	295**
CE9	1924	71**	265**	2	124**	76**
Total No.	15003	1113	3921	23	2365	3714
Pectate lyases
PL1	277	27	196**	2	63**	312**
PL10	30	5	27**	0	7	58**
PL11	120	25**	104**	2	46**	210**
PL12	242	8	39*	0	31	15**
PL13	2	0	0	0	0	0
PL14	6	0	6	0	4	5
PL15	65	0	4*	0	4	0**
PL17	22	0	9	0	6	3
PL2	17	0	0	0	0	0
PL21	170	2	7**	0	12	2**
PL22	11	0	6	2*	1	17**
PL25	3	1	0	0	0	0
PL26	11	1	16**	0	5	39**
PL27	41	0	16	0	8	6
PL29	82	6	8	0	1	17
PL30	1	0	0	0	0	0
PL31	5	1	2	0	1	1
PL33	401	15	44**	0	20**	38**
PL34	2	1	0	0	0	0
PL35	447	28	46**	0	14**	28**
PL37	33	0	12	0	6	3
PL4	1	0	3	0	2	5
PL6	44	2	7	0	8	1**
PL7	0	0	1	0	0	1
PL8	225	11	34*	0	4**	8**
PL9	113	8	69**	0	24	115**
Total No.	2371	141	656	6	267	884
