# Supplementary material for: Metagenomic insights into the diversity of carbohydrate-degrading enzymes in the yak fecal microbial community
Source: BMC Microbiol. 2020 Oct 10;20:302. doi: 10.1186/s12866-020-01993-3 (PMC7547465; doi:10.1186/s12866-020-01993-3)
Supplement: Supplementary file 7 — Additional file 7. Summary of genome features and the predicted taxonomic assignments to the MAGs recovered in this study. [file 12866_2020_1993_MOESM7_ESM.xlsx]

## Sheet: Additional file 7
Additional file 7 - Summary of genome features and the predicted taxonomic assignments to the MAGs recovered in this study.
ID	Complet. (%)	Contam. (%)	Genome size (bp)	Longest contig (bp)	N50	GC (%)	Translation table	# contigs	# predicted CDSs	# 5s rRNAs	# 16s rRNAs	# 23s rRNAs	# tRNAs	# GHs	GHs/Mbp	Taxon
MAG01	99.67	2.39	1491415	87766	28526	40.6	11	90	1374	0	0	0	35	10	6.70504	f__Rikenellaceae
MAG02	98.66	0	2234701	183438	77144	34.8	11	48	2111	0	0	0	30	25	11.1872	f__Lachnospiraceae
MAG03	97.31	0.38	853951	64707	22681	24.4	4	56	782	1	1	1	26	0	0	f__Mycoplasmoidaceae
MAG04	95.97	0.72	2382034	77049	20718	35.2	11	184	1980	0	0	0	38	46	19.3112	f__Paludibacteraceae
MAG05	95.13	1.67	1648514	55491	16002	50	11	144	1518	3	0	0	33	26	15.7718	o__Bacteroidales
MAG06	95.06	2.64	1767492	152859	63308	49	11	47	1508	1	0	0	35	29	16.4074	g__Alistipes
MAG07	94.35	0	3534152	362595	130648	40.7	11	46	2851	5	0	0	52	68	19.2408	f__Paludibacteraceae
MAG08	93.82	0	926618	368644	129865	22.9	11	9	954	1	1	1	32	4	4.31677	c__Bacilli
MAG09	93.2	3.19	1473003	89844	20306	46.6	11	103	1418	2	0	0	29	15	10.1833	o__Oscillospirales
MAG10	93.2	3.14	3088649	35511	9816	43.8	11	423	3341	4	0	0	21	22	7.12286	f__Bacillaceae
MAG11	93.11	0.5	1560463	51206	20211	46.4	11	120	1475	0	0	0	34	27	17.3026	o__Oscillospirales
MAG12	92.2	3.58	1825947	48280	11447	34.8	11	215	1833	0	0	0	46	31	16.9775	f__Paludibacteraceae
MAG13	91.82	0.81	1124580	47452	20443	38	11	84	1108	1	0	0	29	12	10.6707	c__Clostridia
MAG14	91.81	1.61	1261787	41188	12463	45.1	11	147	1264	3	0	0	28	5	3.96263	c__Clostridia
MAG15	91.24	0.54	1777024	160121	68429	38.7	11	47	1636	4	0	0	37	55	30.9506	f__Acutalibacteraceae
MAG16	91.17	2.57	1932439	55441	14377	45.6	11	183	1731	0	0	0	33	48	24.8391	f__Bacteroidaceae
MAG17	90.75	2.17	1982488	64540	14417	38.5	11	213	1849	1	0	0	39	14	7.06183	o__Bacteroidales
MAG18	90.63	0.87	1528404	67055	24872	46.6	11	96	1373	2	0	0	38	30	19.6283	o__Bacteroidales
MAG19	90.46	7.33	2207863	102488	11446	52.9	11	281	2245	0	0	0	36	17	7.69975	f__Oscillospiraceae
MAG20	90.41	3.36	1318715	31272	12437	41.8	11	151	1351	1	0	0	29	11	8.34145	f__Acutalibacteraceae
MAG21	90.27	1.53	1722733	82168	22809	55.8	11	130	1854	4	1	1	50	14	8.12662	f__Acutalibacteraceae
MAG22	90.15	2.86	2132630	74004	21461	42.2	11	164	1891	2	0	0	29	16	7.50247	o__Bacteroidales
MAG23	90.04	0.47	2086929	311470	100836	40.8	11	42	1758	3	0	0	41	21	10.0626	f__Muribaculaceae
MAG24	89.71	3.44	2521929	74782	12439	44.9	11	275	2639	0	0	0	58	47	18.6365	o__Oscillospirales
MAG25	89.16	3.19	1954735	96322	16159	38.3	11	169	1843	1	0	0	22	83	42.461	f__Acutalibacteraceae
MAG26	88.99	0.67	1155945	50631	11868	44.5	11	138	1206	1	0	0	37	13	11.2462	f__Acutalibacteraceae
MAG27	88.94	3.88	1779496	164955	78710	48.7	11	65	1560	2	0	0	32	41	23.0402	g__Alistipes
MAG28	88.94	0.67	1663657	82993	34064	46.9	11	76	1543	2	0	0	42	20	12.0217	o__Oscillospirales
MAG29	88.59	1.12	2255267	65782	19836	44.8	11	162	1965	1	0	0	40	95	42.1236	f__Bacteroidaceae
MAG30	88.46	2.4	2210846	158141	19639	56.3	11	196	2082	0	0	0	43	34	15.3787	g__Akkermansia
MAG31	88.29	0.12	2312791	67840	8727	43.3	11	348	2388	4	0	0	32	15	6.48567	g__Treponema
MAG32	88.15	0.56	1533135	32875	12025	33.3	11	181	1707	0	0	0	24	2	1.30452	g__Methanobrevibacter
MAG33	87.89	3.97	1866166	43643	12470	37.1	11	219	1823	2	0	0	31	74	39.6535	f__Acutalibacteraceae
MAG34	87.66	1.2	2044524	114275	50724	44	11	65	1881	0	0	0	33	33	16.1407	g__Acetatifactor
MAG35	87.53	0.68	2379091	134681	39022	52.6	11	109	2081	0	0	0	41	30	12.6099	g__Akkermansia
MAG36	86.4	4.44	1157247	33481	8210	29.1	11	179	1195	0	0	0	15	14	12.0977	c__Bacilli
MAG37	86.29	1.23	2729912	78029	15516	56.2	11	256	2258	1	0	0	46	29	10.6231	g__Akkermansia
MAG38	86.23	0	1428695	128935	59254	31.3	11	44	1409	0	0	0	36	8	5.59952	c__Alphaproteobacteria
MAG39	85.99	2.55	1518025	24825	8392	38	11	240	1471	0	0	0	31	14	9.22251	o__Bacteroidales
MAG40	85.86	1.35	1934215	54392	23167	52.5	11	116	1550	2	0	0	39	24	12.4081	c__Kiritimatiellae
MAG41	85.7	2.06	2474372	167595	54683	64.1	11	97	2031	3	0	0	45	63	25.461	c__Kiritimatiellae
MAG42	85.65	0	1961570	78829	20917	37	11	131	1740	0	0	0	38	53	27.0192	f__Fibrobacteraceae
MAG43	85.39	1.69	1253462	59632	11596	24.8	11	145	1393	1	0	0	22	2	1.59558	c__Bacilli
MAG44	85.19	5.19	1932021	34552	7852	46.1	11	316	1773	1	0	0	30	69	35.7139	o__Bacteroidales
MAG45	85.17	1.84	1766068	71141	29916	45.6	11	82	1531	1	0	0	32	23	13.0233	g__Alistipes
MAG46	85.11	2.06	1921602	51642	17107	49.6	11	160	1709	2	0	0	44	70	36.4279	c__Kiritimatiellae
MAG47	84.82	2.71	1543264	41982	13496	41.4	11	161	1432	2	0	0	23	20	12.9595	f__Paludibacteraceae
MAG48	84.62	3.04	2036772	23827	6756	41.4	11	378	2112	1	1	0	24	110	54.007	o__Oscillospirales
MAG49	84.51	2.44	2174770	60796	19569	46.7	11	160	1836	0	0	0	36	68	31.2677	f__Bacteroidaceae
MAG50	84.23	1.82	1551350	37564	13058	55.9	11	162	1388	0	0	0	27	18	11.6028	g__Alistipes
MAG51	83.96	1.93	1946814	71071	17473	56.1	11	168	1796	0	0	0	38	28	14.3825	g__Akkermansia
MAG52	83.92	2.96	1819053	42945	10233	53.2	11	253	1663	0	0	0	29	73	40.1308	o__Oscillospirales
MAG53	83.8	0.75	2041845	97848	47297	38.2	11	82	1684	0	0	0	41	16	7.83605	f__Muribaculaceae
MAG54	83.72	4.38	1565241	25840	6497	59.4	11	288	1657	1	0	0	34	16	10.2221	f__Acutalibacteraceae
MAG55	83.35	1.57	1985416	61315	10089	57	11	244	1693	0	0	0	29	42	21.1543	o__Oscillospirales
MAG56	82.98	2.75	2020038	44287	8280	50.7	11	319	2055	0	0	0	25	21	10.3958	g__Eubacterium
MAG57	82.69	5.77	1552558	18418	5605	48.9	11	312	1589	1	0	0	25	37	23.8316	g__Alistipes
MAG58	82.53	1.01	1081474	23806	7727	45.5	11	176	1144	0	0	0	25	8	7.39731	f__Ruminococcaceae
MAG59	82.18	2.08	1951308	33820	7794	48.3	11	307	1744	0	0	0	33	78	39.9732	f__Bacteroidaceae
MAG60	81.74	1.42	846081	68913	43836	41	11	32	832	0	0	0	45	3	3.54576	c__Alphaproteobacteria
MAG61	81.49	2.21	1770972	34551	8516	44.9	11	267	1627	1	0	0	39	26	14.6812	g__Barnesiella
MAG62	81.45	0.41	1136893	80777	47134	35.9	11	35	1090	2	0	0	29	6	5.27754	c__Clostridia
MAG63	81.41	2.81	872168	56729	20395	41	11	67	902	0	0	0	44	3	3.4397	c__Alphaproteobacteria
MAG64	81.39	1.68	1315043	36708	9757	36.7	11	182	1382	0	0	0	32	10	7.60431	c__Alphaproteobacteria
MAG65	81.36	2.52	1169088	26172	7466	38.5	11	190	1280	1	0	0	27	7	5.98757	f__Acutalibacteraceae
MAG66	81.34	3.33	1024112	52583	11900	28.6	11	117	1018	0	0	0	19	12	11.7175	c__Bacilli
MAG67	81.14	2.59	1886634	140632	51924	44.8	11	60	1550	3	0	0	38	53	28.0924	f__Bacteroidaceae
MAG68	80.53	2.35	1643254	45221	8717	39.4	11	236	1599	1	0	0	23	69	41.9899	f__Acutalibacteraceae
